# Supplementary material for: 2,2′-{[2-(2-Chloro­phen­yl)-4-methyl­imidazolidine-1,3-di­yl]bis­(methyl­ene)}diphenol
Source: Acta Crystallogr Sect E Struct Rep Online. 2013 Jul 10;69(Pt 8):o1221–2. doi: 10.1107/S1600536813017923 (PMC3793727; doi:10.1107/S1600536813017923)
Supplement: Supplementary file 1 [file e-69-o1221-sup1.cif]

##############################################################################
#                                                                            #
# This CIF contains the data in a paper accepted for publication in          #
# Acta Crystallographica Section E. It conforms to the requirements of       #
# Notes for Authors for Acta Crystallographica Section E, and has been       #
# peer reviewed under the auspices of the IUCr Commission on Journals.       #
#                                                                            #
# Full details of the Crystallographic Information File format               #
# are given in the paper "The Crystallographic Information File (CIF):       #
# a New Standard Archive File for Crystallography" by S. R. Hall, F. H.      #
# Allen and I. D. Brown [Acta Cryst. (1991), A47, 655-685].                  #
#                                                                            #
# The current version of the core CIF dictionary is obtainable from          #
# ftp://ftp.iucr.org/pub/cif_core.dic.                                       #
#                                                                            #
# Software is freely available for graphical display of the structure(s)     #
# in this CIF. For information consult the CIF software page                 #
# http://www.iucr.org/resources/cif/software.                                #
#                                                                            #
# This file may be used for bona fide research purposes within the           #
# scientific community so long as proper attribution is given to the journal # 
# article from which it was obtained.                                        #
#                                                                            #
##############################################################################
data_global
_audit_creation_method     'Jana2006 Version : 12/06/2013'
_journal_date_recd_electronic     2013-05-28
_journal_date_accepted     2013-06-28
_journal_name_full     'Acta Crystallographica, Section E'
_journal_year     2013
_journal_volume     69
_journal_issue      8
_journal_page_first     o1221
_journal_page_last     o1222
_journal_paper_category     QO
_journal_paper_doi     10.1107/S1600536813017923
_journal_coeditor_code     BX2443
_publ_contact_author_name     'Augusto Rivera'
_publ_contact_author_address
;
Departamento de Qu\'imica, Universidad Nacional de Colombia,
Ciudad Universitaria, Bogot\'a, Colombia
;
_publ_contact_author_email     'ariverau@unal.edu.co'
_publ_contact_author_fax     '57-1-3165220'
_publ_contact_author_phone     '57-1,3165000'
_publ_section_title
;\
2,2'-{[2-(2-Chlorophenyl)-4-methylimidazolidine-1,3-diyl]bis(methylene)}\
diphenol
;
loop_
    _publ_author_name
    _publ_author_footnote
    _publ_author_address
    'Rivera, Augusto' .
;
Universidad Nacional de Colombia, Sede Bogot\'a, Facultad de Ciencias,
Departamento de Qu\'imica, Cra 30 No.45-03, Bogot\'a, C\'odigo Postal 111321,
Colombia
;
    'C\'ardenas, Lorena' .
;
Universidad Nacional de Colombia, Sede Bogot\'a, Facultad de Ciencias,
Departamento de Qu\'imica, Cra 30 No.45-03, Bogot\'a, C\'odigo Postal 111321,
Colombia
;
    'R\'ios-Motta, Jaime' .
;
Universidad Nacional de Colombia, Sede Bogot\'a, Facultad de Ciencias,
Departamento de Qu\'imica, Cra 30 No.45-03, Bogot\'a, C\'odigo Postal 111321,
Colombia
;
    'Ku\<cerakov\'a, Monika' .
;
Institute of Physics ASCR, v.v.i.,
Na Slovance 2
182 21 Praha 8
Czech Republic
;
    'Du\<sek, Michal' .
;
Institute of Physics ASCR, v.v.i.,
Na Slovance 2
182 21 Praha 8
Czech Republic
;
data_I
_chemical_name_systematic
;\
2,2'-{[2-(2-Chlorophenyl)-4-methylimidazolidine-\
1,3-diyl]bis(methylene)}diphenol
;
_chemical_name_common     ?
_chemical_formula_moiety     'C24 H25 Cl1 N2 O2'
_chemical_formula_sum     'C24 H25 Cl1 N2 O2'
_chemical_formula_structural     ?
_chemical_formula_analytical     ?
_chemical_formula_iupac     'C24 H25 Cl1 N2 O2'
_chemical_formula_weight     408.9
_chemical_melting_point     ?
_symmetry_cell_setting     monoclinic
_symmetry_space_group_name_H-M     'P 21/c'
_symmetry_space_group_name_Hall     '-P 2ycb'
loop_
    _symmetry_equiv_pos_site_id
    _symmetry_equiv_pos_as_xyz
    1 x,y,z
    2 -x,y+1/2,-z+1/2
    3 -x,-y,-z
    4 x,-y+1/2,z+1/2
_cell_length_a     7.0281(2)
_cell_length_b     9.7903(3)
_cell_length_c     30.3813(6)
_cell_angle_alpha     90
_cell_angle_beta     94.168(2)
_cell_angle_gamma     90
_cell_volume     2084.92(10)
_cell_formula_units_Z     4
_cell_measurement_reflns_used     10626
_cell_measurement_theta_min     2.91
_cell_measurement_theta_max     67.04
_cell_measurement_temperature     119.8(6)
_cell_special_details     ?
_exptl_crystal_description     'polygon shape'
_exptl_crystal_colour     'white'
_exptl_crystal_size_max     0.235
_exptl_crystal_size_mid     0.154
_exptl_crystal_size_min     0.075
_exptl_crystal_size_rad     ?
_exptl_crystal_density_diffrn     1.3023
_exptl_crystal_density_meas     ?
_exptl_crystal_density_method     ?
_exptl_crystal_F_000     864
_exptl_absorpt_coefficient_mu     0.206
_exptl_absorpt_correction_type     multi-scan
_exptl_absorpt_process_details
;
(CrysAlis PRO; Agilent, 2010)
;
_exptl_absorpt_correction_T_min     0.392
_exptl_absorpt_correction_T_max     1
_exptl_special_details
;
(CrysAlis PRO; Agilent, 2010)
Empirical absorption correction using spherical harmonics,
implemented in SCALE3 ABSPACK scaling algorithm.
;
_diffrn_ambient_temperature     119.8
_diffrn_radiation_type     'Mo K\a'
_diffrn_radiation_wavelength     0.71069
_diffrn_radiation_source     'Enhance Ultra (Cu) X-ray Source'
_diffrn_radiation_monochromator     'mirror'
_diffrn_measurement_device_type     'Agilent Xcalibur (Atlas, Gemini ultra)'
_diffrn_measurement_device     'four-cycle diffractometer'
_diffrn_measurement_method     '\w scans'
_diffrn_detector_area_resol_mean     10.3784
_diffrn_reflns_number     25057
_diffrn_reflns_av_R_equivalents     0.0344
_diffrn_reflns_av_sigmaI/netI     0.0187
_diffrn_reflns_theta_min     1.34
_diffrn_reflns_theta_max     25.14
_diffrn_reflns_theta_full     25.14
_diffrn_measured_fraction_theta_max     0.99
_diffrn_measured_fraction_theta_full     0.99
_diffrn_reflns_limit_h_min     -8
_diffrn_reflns_limit_h_max     8
_diffrn_reflns_limit_k_min     -11
_diffrn_reflns_limit_k_max     11
_diffrn_reflns_limit_l_min     -36
_diffrn_reflns_limit_l_max     31
_diffrn_reflns_reduction_process
;
Integration of the CCD images was done by program CrysAlisPro
(Agilent Technologies, 2010). The same program was used for indexing of the
crystal shape and absorption correction.
;
_diffrn_standards_number     0
_diffrn_standards_interval_count     ?
_diffrn_standards_interval_time     ?
_diffrn_standards_decay_%     ?
loop_
    _diffrn_standard_refln_index_h
    _diffrn_standard_refln_index_k
    _diffrn_standard_refln_index_l
    ? ? ?
loop_
    _refln_index_h
    _refln_index_k
    _refln_index_l
    _refln_observed_status
    _refln_F_squared_meas
    _refln_F_squared_calc
    1 0 0 o 110.34 89.00
    2 0 0 o 1341.20 1326.32
    3 0 0 o 2165.59 2465.20
    4 0 0 o 1272.13 1112.00
    5 0 0 o 462.90 385.05
    6 0 0 o 2273.57 2307.04
    7 0 0 o 686.95 739.84
    8 0 0 o 28.55 16.01
    1 1 0 o 9131.49 9888.81
    2 1 0 o 45.94 13.65
    3 1 0 o 2968.54 3188.91
    4 1 0 < 10.11 4.23
    5 1 0 o 356.75 345.38
    6 1 0 o 304.02 352.13
    7 1 0 o 22.52 17.56
    8 1 0 o 18.73 24.57
    0 2 0 o 353.25 244.61
    1 2 0 o 33.75 63.61
    2 2 0 o 773.55 467.18
    3 2 0 o 61.20 126.17
    4 2 0 o 144.40 175.13
    5 2 0 < 5.89 2.30
    6 2 0 o 29.50 18.36
    7 2 0 < 3.56 1.81
    8 2 0 < 5.21 1.32
    1 3 0 o 6801.73 6704.78
    2 3 0 < 12.04 0.96
    3 3 0 o 93.16 131.01
    4 3 0 o 71.49 84.13
    5 3 0 o 149.98 154.78
    6 3 0 o 53.43 53.53
    7 3 0 o 22.82 14.01
    8 3 0 o 40.82 36.03
    0 4 0 o 1590.31 1749.27
    1 4 0 o 12784.10 12793.70
    2 4 0 o 6974.23 7022.53
    3 4 0 o 51.75 34.61
    4 4 0 o 17.67 12.39
    5 4 0 o 5005.95 5107.17
    6 4 0 o 73.63 69.78
    7 4 0 o 10.38 17.45
    1 5 0 < -3.70 1.48
    2 5 0 o 1767.42 1641.06
    3 5 0 o 207.47 224.85
    4 5 0 o 2287.94 2459.43
    5 5 0 o 319.05 341.92
    6 5 0 o 14.13 12.68
    7 5 0 o 20.33 16.25
    0 6 0 o 16.37 20.21
    1 6 0 o 103.54 92.62
    2 6 0 o 47.00 68.04
    3 6 0 o 421.65 367.50
    4 6 0 o 247.23 261.43
    5 6 0 o 67.72 57.48
    6 6 0 o 119.15 125.04
    7 6 0 < 2.10 0.79
    1 7 0 < 6.25 1.00
    2 7 0 o 64.18 43.99
    3 7 0 o 96.94 87.10
    4 7 0 o 42.83 45.53
    5 7 0 o 10.08 12.93
    6 7 0 < 2.31 2.04
    0 8 0 o 1267.14 1219.41
    1 8 0 o 279.23 298.20
    2 8 0 o 96.71 98.76
    3 8 0 o 618.75 659.15
    4 8 0 o 846.53 825.69
    5 8 0 o 56.95 45.86
    6 8 0 o 9.09 1.20
    1 9 0 o 406.73 391.55
    2 9 0 o 245.69 257.42
    3 9 0 o 67.08 50.19
    4 9 0 < 5.85 2.00
    5 9 0 o 51.08 30.90
    0 10 0 o 745.57 874.96
    1 10 0 o 524.77 551.86
    2 10 0 o 38.91 43.70
    3 10 0 o 51.12 55.09
    4 10 0 o 20.04 13.81
    1 11 0 o 196.96 254.48
    2 11 0 o 19.20 13.08
    -8 1 1 o 12.34 20.34
    -7 1 1 o 115.62 113.24
    -6 1 1 o 22.52 35.81
    -5 1 1 < 6.73 0.53
    -4 1 1 o 1948.76 1870.80
    -3 1 1 o 63.17 6.57
    -2 1 1 o 5253.77 5636.70
    -1 1 1 < 9.16 113.49
    0 1 1 o 1079.99 875.50
    1 1 1 o 6292.57 7642.19
    2 1 1 o 7847.76 7987.52
    3 1 1 o 34.27 47.66
    4 1 1 o 363.32 362.43
    5 1 1 o 31.47 58.18
    6 1 1 o 247.79 239.97
    7 1 1 o 83.18 81.43
    8 1 1 o 130.89 145.85
    -8 2 1 o 59.51 56.91
    -7 2 1 o 10.90 11.25
    -6 2 1 o 474.41 432.49
    -5 2 1 o 170.97 201.99
    -4 2 1 o 294.70 294.94
    -3 2 1 o 2059.48 2207.89
    -2 2 1 o 77.33 30.56
    -1 2 1 o 12272.70 11938.90
    0 2 1 o 1227.93 1002.84
    1 2 1 o 9108.69 9203.00
    2 2 1 o 266.32 337.98
    3 2 1 < 37.58 34.64
    4 2 1 o 27.58 32.40
    5 2 1 o 134.61 145.04
    6 2 1 o 334.34 316.21
    7 2 1 o 513.59 513.87
    8 2 1 o 303.95 283.35
    -8 3 1 o 22.43 13.85
    -7 3 1 o 40.97 50.73
    -6 3 1 < 5.38 4.98
    -5 3 1 o 120.90 158.44
    -4 3 1 o 564.34 513.63
    -3 3 1 o 62.68 44.80
    -2 3 1 o 273.36 243.93
    -1 3 1 o 283.98 205.41
    0 3 1 o 2842.79 2846.02
    1 3 1 o 3305.02 3093.90
    2 3 1 o 1248.41 1389.80
    3 3 1 o 1660.16 1878.14
    4 3 1 o 287.81 341.47
    5 3 1 o 171.86 178.75
    6 3 1 o 162.22 173.64
    7 3 1 o 152.13 180.85
    8 3 1 < 0.65 5.16
    -7 4 1 < 4.57 0.60
    -6 4 1 o 20.80 23.14
    -5 4 1 o 124.21 129.21
    -4 4 1 o 38.47 55.83
    -3 4 1 o 87.24 79.16
    -2 4 1 o 671.71 824.15
    -1 4 1 o 1624.41 1228.56
    0 4 1 o 812.99 976.94
    1 4 1 o 715.47 736.99
    2 4 1 o 903.56 773.61
    3 4 1 o 28.73 44.54
    4 4 1 o 206.48 230.80
    5 4 1 o 1110.48 1165.74
    6 4 1 o 328.39 312.98
    7 4 1 o 35.09 29.86
    -7 5 1 < 5.54 1.17
    -6 5 1 < 1.60 0.84
    -5 5 1 o 158.28 141.68
    -4 5 1 o 325.58 328.86
    -3 5 1 o 972.97 900.17
    -2 5 1 o 190.48 256.39
    -1 5 1 o 1278.95 1251.90
    0 5 1 < 9.10 1.25
    1 5 1 o 2625.33 2251.62
    2 5 1 o 933.91 796.26
    3 5 1 o 1852.70 1957.44
    4 5 1 o 248.58 262.39
    5 5 1 o 151.12 157.51
    6 5 1 o 25.76 32.70
    7 5 1 o 146.05 150.20
    -7 6 1 o 50.82 47.80
    -6 6 1 o 51.15 47.09
    -5 6 1 o 12.99 9.57
    -4 6 1 < -1.20 5.38
    -3 6 1 o 238.00 241.85
    -2 6 1 o 12.91 13.93
    -1 6 1 < -1.67 0.11
    0 6 1 o 13.55 2.89
    1 6 1 o 9.32 0.36
    2 6 1 o 103.82 91.80
    3 6 1 o 393.10 416.50
    4 6 1 < 8.95 9.47
    5 6 1 o 18.65 20.55
    6 6 1 o 360.80 334.96
    7 6 1 o 52.44 54.42
    -6 7 1 o 145.98 112.87
    -5 7 1 < 1.48 3.26
    -4 7 1 o 10.63 13.65
    -3 7 1 o 156.46 162.05
    -2 7 1 o 12.71 10.03
    -1 7 1 o 423.85 401.94
    0 7 1 < 6.59 12.10
    1 7 1 o 544.84 572.00
    2 7 1 o 507.37 528.27
    3 7 1 o 291.07 291.05
    4 7 1 o 207.98 208.88
    5 7 1 o 290.73 287.84
    6 7 1 o 18.45 15.70
    -6 8 1 o 44.32 63.25
    -5 8 1 < 5.34 2.73
    -4 8 1 o 59.24 55.53
    -3 8 1 o 135.46 117.80
    -2 8 1 o 156.73 210.05
    -1 8 1 o 716.91 723.98
    0 8 1 o 367.66 347.39
    1 8 1 o 17.56 27.12
    2 8 1 < 7.31 2.79
    3 8 1 o 34.66 44.63
    4 8 1 o 539.08 501.47
    5 8 1 o 11.10 12.06
    6 8 1 < 3.47 0.28
    -5 9 1 o 14.01 12.41
    -4 9 1 o 148.20 172.85
    -3 9 1 < 1.44 1.48
    -2 9 1 o 59.87 76.46
    -1 9 1 o 31.19 29.05
    0 9 1 o 77.45 81.40
    1 9 1 o 27.58 28.83
    2 9 1 o 349.69 346.35
    3 9 1 o 86.58 71.65
    4 9 1 o 206.54 217.84
    5 9 1 < 4.55 3.90
    -4 10 1 o 41.43 34.60
    -3 10 1 < 5.99 0.80
    -2 10 1 o 15.53 24.12
    -1 10 1 o 333.31 336.40
    0 10 1 o 31.57 43.23
    1 10 1 o 18.64 12.88
    2 10 1 o 42.75 37.81
    3 10 1 o 28.57 39.22
    4 10 1 o 66.82 63.53
    -2 11 1 < -1.01 0.01
    -1 11 1 o 240.86 191.68
    0 11 1 o 97.82 95.40
    1 11 1 < 3.62 0.04
    2 11 1 o 82.25 87.45
    -8 0 2 o 10.61 14.51
    -7 0 2 o 84.80 89.23
    -6 0 2 o 1089.32 1146.23
    -5 0 2 o 187.94 214.40
    -4 0 2 o 182.07 114.45
    -3 0 2 < 19.97 107.10
    -2 0 2 o 2174.02 2128.83
    -1 0 2 < 16.64 44.22
    0 0 2 o 18.83 3.06
    1 0 2 o 61137.40 63115.10
    2 0 2 o 393.39 404.02
    3 0 2 o 14694.20 13785.70
    4 0 2 o 2320.88 2642.71
    5 0 2 o 22.87 49.25
    6 0 2 < 5.36 4.60
    7 0 2 o 42.92 37.16
    8 0 2 < 4.44 3.67
    -8 1 2 o 7.94 17.17
    -7 1 2 o 583.39 532.22
    -6 1 2 o 154.13 129.70
    -5 1 2 o 109.64 123.40
    -4 1 2 o 966.11 990.03
    -3 1 2 o 211.96 162.89
    -2 1 2 o 2383.24 2283.80
    -1 1 2 o 1834.09 2155.64
    0 1 2 o 2499.39 2384.78
    1 1 2 o 91.35 44.97
    2 1 2 o 580.77 650.62
    3 1 2 o 140.07 85.19
    4 1 2 o 1312.60 1126.47
    5 1 2 < 5.13 0.95
    6 1 2 o 37.47 47.63
    7 1 2 o 30.84 27.36
    8 1 2 o 38.90 36.80
    -8 2 2 o 9.10 15.60
    -7 2 2 o 102.03 103.77
    -6 2 2 < 2.19 1.01
    -5 2 2 o 23.59 25.20
    -4 2 2 o 182.66 197.96
    -3 2 2 < 18.26 2.09
    -2 2 2 o 471.97 273.26
    -1 2 2 o 5222.87 4862.35
    0 2 2 < 7.64 8.65
    1 2 2 o 2027.55 2227.76
    2 2 2 o 1902.87 2475.45
    3 2 2 o 1333.30 1600.32
    4 2 2 o 159.10 217.83
    5 2 2 o 11.73 11.99
    6 2 2 o 18.55 14.03
    7 2 2 o 62.44 65.86
    8 2 2 o 124.46 89.76
    -8 3 2 < 4.89 5.29
    -7 3 2 o 37.05 53.57
    -6 3 2 o 268.15 285.66
    -5 3 2 o 549.55 644.66
    -4 3 2 o 179.68 167.93
    -3 3 2 < 4.29 0.74
    -2 3 2 o 31.08 8.66
    -1 3 2 o 468.26 476.95
    0 3 2 o 606.39 510.67
    1 3 2 o 10026.40 10567.50
    2 3 2 < 26.69 31.19
    3 3 2 < -10.33 4.83
    4 3 2 o 9.65 14.55
    5 3 2 o 20.57 30.90
    6 3 2 < 0.76 1.68
    7 3 2 o 61.33 66.63
    8 3 2 o 50.74 65.73
    -7 4 2 o 23.73 27.64
    -6 4 2 o 15.06 20.05
    -5 4 2 o 312.14 345.70
    -4 4 2 o 894.08 888.32
    -3 4 2 o 39.46 29.25
    -2 4 2 o 1595.68 1570.38
    -1 4 2 < 23.51 22.89
    0 4 2 o 48.73 15.27
    1 4 2 < 15.99 1.95
    2 4 2 o 346.10 329.51
    3 4 2 o 279.42 380.26
    4 4 2 o 1232.81 1173.09
    5 4 2 o 1903.25 1967.27
    6 4 2 o 243.00 222.18
    7 4 2 < -0.83 0.71
    -7 5 2 < 2.56 0.28
    -6 5 2 o 491.51 449.45
    -5 5 2 o 336.98 333.16
    -4 5 2 < 1.82 4.28
    -3 5 2 o 98.49 123.21
    -2 5 2 o 935.84 1124.81
    -1 5 2 o 3617.47 2907.95
    0 5 2 o 1618.68 1666.99
    1 5 2 o 212.06 188.32
    2 5 2 o 162.50 147.00
    3 5 2 o 111.95 153.15
    4 5 2 o 19.83 12.79
    5 5 2 o 345.87 369.02
    6 5 2 o 147.98 124.56
    7 5 2 o 71.81 68.06
    -7 6 2 o 17.76 18.59
    -6 6 2 o 55.34 60.68
    -5 6 2 o 85.13 89.88
    -4 6 2 < 7.84 2.29
    -3 6 2 o 21.60 15.24
    -2 6 2 o 1925.51 1785.78
    -1 6 2 o 238.70 306.20
    0 6 2 o 1038.03 1126.26
    1 6 2 o 11.27 7.42
    2 6 2 < 0.10 1.79
    3 6 2 o 107.08 135.86
    4 6 2 o 143.67 159.34
    5 6 2 o 622.18 575.01
    6 6 2 o 255.93 223.73
    7 6 2 < 3.41 6.95
    -6 7 2 o 176.94 183.42
    -5 7 2 o 63.66 52.17
    -4 7 2 o 36.21 43.97
    -3 7 2 o 227.95 187.43
    -2 7 2 o 94.41 109.30
    -1 7 2 o 191.41 174.80
    0 7 2 o 530.46 591.65
    1 7 2 < 7.95 0.39
    2 7 2 < 6.99 15.52
    3 7 2 o 46.27 51.72
    4 7 2 o 115.05 113.51
    5 7 2 o 8.53 0.91
    6 7 2 o 162.15 165.78
    -6 8 2 o 107.40 102.77
    -5 8 2 < 2.11 1.74
    -4 8 2 o 31.36 29.64
    -3 8 2 o 828.49 910.93
    -2 8 2 < 5.35 1.80
    -1 8 2 o 1211.59 1191.79
    0 8 2 o 458.27 474.19
    1 8 2 < 3.78 8.61
    2 8 2 o 20.84 17.86
    3 8 2 o 159.56 159.09
    4 8 2 o 42.60 46.68
    5 8 2 o 257.39 246.98
    6 8 2 o 79.17 83.62
    -5 9 2 o 71.70 86.71
    -4 9 2 o 328.13 325.35
    -3 9 2 o 154.18 167.01
    -2 9 2 o 137.29 135.88
    -1 9 2 o 306.28 305.24
    0 9 2 o 449.70 381.34
    1 9 2 o 414.51 409.36
    2 9 2 o 108.95 116.94
    3 9 2 o 18.04 11.03
    4 9 2 o 44.09 40.27
    5 9 2 o 8.74 2.01
    -4 10 2 o 83.53 85.00
    -3 10 2 o 93.30 117.42
    -2 10 2 o 9.54 7.26
    -1 10 2 o 20.74 14.36
    0 10 2 o 351.99 323.40
    1 10 2 o 386.88 359.56
    2 10 2 < 2.72 2.50
    3 10 2 o 159.64 166.47
    4 10 2 < 2.48 4.24
    -2 11 2 < 2.82 2.29
    -1 11 2 o 19.26 16.79
    0 11 2 o 14.39 15.81
    1 11 2 o 20.81 17.85
    2 11 2 o 111.65 115.73
    -8 1 3 o 212.93 214.31
    -7 1 3 o 27.77 25.88
    -6 1 3 o 327.83 335.45
    -5 1 3 o 59.49 60.62
    -4 1 3 < 3.18 0.34
    -3 1 3 < 7.97 14.78
    -2 1 3 o 6313.57 6422.28
    -1 1 3 o 723.87 872.90
    0 1 3 o 765.52 687.31
    1 1 3 o 2287.20 2071.38
    2 1 3 o 535.49 611.12
    3 1 3 < 14.19 45.19
    4 1 3 o 107.87 96.84
    5 1 3 o 1208.60 1087.04
    6 1 3 o 190.12 225.86
    7 1 3 o 10.39 5.44
    8 1 3 o 104.70 116.77
    -8 2 3 o 24.11 25.94
    -7 2 3 o 326.90 333.88
    -6 2 3 o 385.48 400.31
    -5 2 3 o 2918.87 2877.82
    -4 2 3 o 722.37 736.44
    -3 2 3 o 287.95 335.83
    -2 2 3 o 3619.46 3728.91
    -1 2 3 o 3790.14 4177.69
    0 2 3 o 31779.60 30585.90
    1 2 3 o 4792.03 5158.68
    2 2 3 o 1099.39 1188.86
    3 2 3 o 509.00 529.05
    4 2 3 o 70.29 52.98
    5 2 3 o 91.61 103.78
    6 2 3 < 3.64 0.93
    7 2 3 o 90.62 95.89
    8 2 3 o 19.42 13.35
    -8 3 3 o 48.38 57.13
    -7 3 3 o 113.72 118.50
    -6 3 3 o 66.44 83.76
    -5 3 3 < 2.82 0.31
    -4 3 3 < 4.79 17.74
    -3 3 3 o 877.66 725.30
    -2 3 3 o 2041.08 1810.14
    -1 3 3 o 1483.97 1444.68
    0 3 3 o 38.36 71.17
    1 3 3 o 18.48 5.86
    2 3 3 o 199.98 202.63
    3 3 3 o 942.48 961.84
    4 3 3 o 820.09 864.76
    5 3 3 o 36.44 38.38
    6 3 3 o 637.15 604.00
    7 3 3 o 185.78 163.40
    8 3 3 < 6.90 2.01
    -7 4 3 o 58.18 58.19
    -6 4 3 o 183.30 198.42
    -5 4 3 o 50.27 65.84
    -4 4 3 o 44.41 53.32
    -3 4 3 o 536.71 436.99
    -2 4 3 o 210.52 179.24
    -1 4 3 o 178.74 135.31
    0 4 3 o 692.28 614.63
    1 4 3 o 22.91 16.51
    2 4 3 o 216.05 254.83
    3 4 3 < 9.07 9.68
    4 4 3 o 816.11 903.30
    5 4 3 o 284.97 281.35
    6 4 3 o 480.38 449.90
    7 4 3 < 2.48 2.15
    -7 5 3 o 197.57 177.63
    -6 5 3 o 177.62 164.48
    -5 5 3 < 0.36 0.53
    -4 5 3 o 47.83 58.73
    -3 5 3 o 1234.97 1105.79
    -2 5 3 o 2196.55 2043.74
    -1 5 3 o 76.62 56.05
    0 5 3 o 456.75 499.65
    1 5 3 o 2133.57 2134.53
    2 5 3 o 349.52 313.76
    3 5 3 < 5.55 0.18
    4 5 3 < 3.44 3.29
    5 5 3 o 12.33 8.77
    6 5 3 o 77.19 71.61
    7 5 3 o 100.29 77.46
    -7 6 3 < 1.99 1.21
    -6 6 3 o 84.20 84.76
    -5 6 3 o 427.27 433.67
    -4 6 3 o 2410.64 2611.56
    -3 6 3 o 867.61 853.85
    -2 6 3 o 440.34 549.42
    -1 6 3 o 67.04 127.80
    0 6 3 o 643.50 762.52
    1 6 3 o 893.78 879.15
    2 6 3 o 2108.23 1895.69
    3 6 3 o 187.94 206.57
    4 6 3 o 44.04 40.64
    5 6 3 o 494.67 444.21
    6 6 3 o 152.64 177.67
    7 6 3 o 43.40 51.91
    -6 7 3 o 10.20 4.50
    -5 7 3 o 95.67 99.98
    -4 7 3 o 90.14 91.04
    -3 7 3 o 74.10 66.06
    -2 7 3 < 4.41 2.33
    -1 7 3 < 3.77 0.12
    0 7 3 o 226.07 222.09
    1 7 3 o 556.31 567.11
    2 7 3 o 50.30 38.15
    3 7 3 < -3.09 1.03
    4 7 3 o 256.18 257.61
    5 7 3 o 186.63 158.17
    6 7 3 o 19.68 19.47
    -6 8 3 o 117.09 109.93
    -5 8 3 o 7.78 14.47
    -4 8 3 o 42.13 43.91
    -3 8 3 o 687.00 658.90
    -2 8 3 o 414.56 451.85
    -1 8 3 o 148.19 121.11
    0 8 3 o 572.56 617.98
    1 8 3 o 302.33 308.79
    2 8 3 o 35.36 37.89
    3 8 3 o 36.45 43.41
    4 8 3 < 0.75 0.12
    5 8 3 o 64.19 81.14
    6 8 3 < 1.00 0.11
    -5 9 3 o 19.20 16.53
    -4 9 3 o 51.95 64.74
    -3 9 3 o 140.84 159.20
    -2 9 3 o 51.93 63.26
    -1 9 3 o 173.33 181.82
    0 9 3 o 100.41 91.12
    1 9 3 o 16.70 14.33
    2 9 3 < 2.48 6.58
    3 9 3 o 24.30 28.17
    4 9 3 o 49.99 50.06
    5 9 3 < -1.05 0.11
    -4 10 3 o 135.75 126.04
    -3 10 3 o 393.25 419.69
    -2 10 3 o 42.75 57.79
    -1 10 3 o 68.71 58.98
    0 10 3 o 138.18 118.84
    1 10 3 o 11.74 7.66
    2 10 3 o 126.31 136.24
    3 10 3 o 155.01 146.79
    4 10 3 < 4.37 2.38
    -2 11 3 o 17.73 24.33
    -1 11 3 o 38.91 23.52
    0 11 3 o 32.03 37.92
    1 11 3 < 4.79 13.35
    2 11 3 o 131.69 124.32
    -8 0 4 o 72.43 81.04
    -7 0 4 o 70.83 54.22
    -6 0 4 o 44.12 65.77
    -5 0 4 o 50.66 39.62
    -4 0 4 o 1813.18 1784.67
    -3 0 4 < 22.68 6.53
    -2 0 4 < 9.02 8.22
    -1 0 4 o 34.43 178.83
    0 0 4 o 2933.94 2528.44
    1 0 4 o 1739.78 1893.30
    2 0 4 o 224.42 278.31
    3 0 4 o 5378.29 5161.43
    4 0 4 o 623.83 622.05
    5 0 4 o 83.94 88.09
    6 0 4 o 342.58 323.17
    7 0 4 o 147.80 137.52
    8 0 4 o 208.39 198.68
    -8 1 4 o 7.39 6.78
    -7 1 4 o 9.85 6.11
    -6 1 4 o 38.51 40.65
    -5 1 4 o 215.16 226.81
    -4 1 4 o 35.52 42.20
    -3 1 4 o 30.25 82.92
    -2 1 4 o 140.37 187.25
    -1 1 4 o 8365.70 7520.06
    0 1 4 o 154.59 162.07
    1 1 4 o 4102.94 4712.16
    2 1 4 o 146.39 148.04
    3 1 4 o 345.48 365.77
    4 1 4 o 699.53 763.61
    5 1 4 o 36.03 38.46
    6 1 4 o 57.02 67.81
    7 1 4 o 23.40 22.32
    8 1 4 < 5.14 1.07
    -8 2 4 o 60.90 70.82
    -7 2 4 < 0.97 0.52
    -6 2 4 o 973.46 915.92
    -5 2 4 o 1124.17 1070.80
    -4 2 4 o 646.41 483.39
    -3 2 4 o 2839.28 2531.21
    -2 2 4 o 267.25 164.22
    -1 2 4 o 2861.07 3009.78
    0 2 4 o 13890.70 15023.60
    1 2 4 o 1439.68 1758.41
    2 2 4 o 3749.15 4269.29
    3 2 4 o 45.76 36.27
    4 2 4 o 471.28 549.31
    5 2 4 o 122.54 114.17
    6 2 4 o 23.18 14.24
    7 2 4 o 27.83 17.08
    8 2 4 < -0.03 0.24
    -8 3 4 o 89.03 101.73
    -7 3 4 < 3.89 2.68
    -6 3 4 o 161.78 153.37
    -5 3 4 o 822.67 812.85
    -4 3 4 o 1658.77 1699.83
    -3 3 4 o 573.90 561.95
    -2 3 4 o 638.96 455.00
    -1 3 4 o 10172.50 9609.72
    0 3 4 o 3633.87 3651.77
    1 3 4 o 110.98 117.44
    2 3 4 < -0.99 0.12
    3 3 4 o 941.09 1002.64
    4 3 4 o 98.84 78.09
    5 3 4 o 590.40 638.48
    6 3 4 o 61.07 73.37
    7 3 4 o 6.94 8.56
    -7 4 4 < -0.29 0.05
    -6 4 4 < 7.73 8.97
    -5 4 4 o 680.12 635.27
    -4 4 4 o 24.70 34.81
    -3 4 4 o 299.16 201.90
    -2 4 4 o 83.95 110.77
    -1 4 4 o 2214.47 1786.24
    0 4 4 o 46.49 64.20
    1 4 4 o 60.01 94.98
    2 4 4 o 358.45 390.30
    3 4 4 o 613.10 592.26
    4 4 4 o 317.00 417.72
    5 4 4 o 75.76 90.07
    6 4 4 < 3.94 1.59
    7 4 4 o 94.07 95.07
    -7 5 4 o 16.23 9.45
    -6 5 4 o 80.21 96.52
    -5 5 4 < 3.95 0.37
    -4 5 4 < 7.69 6.91
    -3 5 4 o 231.77 247.84
    -2 5 4 o 700.28 653.80
    -1 5 4 o 102.01 188.91
    0 5 4 o 85.86 126.94
    1 5 4 o 227.81 263.21
    2 5 4 o 84.28 107.41
    3 5 4 o 345.96 432.08
    4 5 4 o 563.47 585.38
    5 5 4 o 9.31 1.96
    6 5 4 < 6.65 0.09
    7 5 4 o 61.66 57.28
    -7 6 4 < 2.01 2.42
    -6 6 4 o 97.57 100.07
    -5 6 4 o 33.76 29.27
    -4 6 4 o 20.41 17.19
    -3 6 4 o 235.45 233.29
    -2 6 4 o 249.76 230.51
    -1 6 4 o 1719.11 1646.22
    0 6 4 o 12.11 14.75
    1 6 4 o 479.29 440.13
    2 6 4 o 13.86 0.69
    3 6 4 < -4.59 0.48
    4 6 4 o 22.09 23.46
    5 6 4 o 605.81 552.47
    6 6 4 o 37.24 54.74
    7 6 4 o 12.52 9.47
    -6 7 4 o 142.69 119.82
    -5 7 4 o 10.19 4.03
    -4 7 4 o 55.68 54.53
    -3 7 4 o 1314.60 1233.18
    -2 7 4 o 1581.77 1584.82
    -1 7 4 o 134.31 123.01
    0 7 4 o 17.50 11.52
    1 7 4 o 558.69 511.85
    2 7 4 < 1.28 3.65
    3 7 4 o 513.91 577.53
    4 7 4 o 893.16 896.67
    5 7 4 o 40.25 30.43
    6 7 4 o 39.05 35.64
    -6 8 4 o 261.00 261.08
    -5 8 4 < -0.89 0.03
    -4 8 4 o 22.98 23.02
    -3 8 4 o 12.09 10.99
    -2 8 4 < 0.43 6.31
    -1 8 4 o 116.59 112.08
    0 8 4 o 1240.08 1214.56
    1 8 4 o 154.74 153.57
    2 8 4 o 174.97 204.89
    3 8 4 o 242.20 261.73
    4 8 4 o 13.52 5.33
    5 8 4 o 5.89 0.09
    -5 9 4 o 6.11 6.74
    -4 9 4 o 59.24 76.62
    -3 9 4 < 2.16 0.55
    -2 9 4 o 158.25 116.11
    -1 9 4 o 450.05 427.52
    0 9 4 o 184.46 183.05
    1 9 4 < 1.07 0.63
    2 9 4 < 2.66 2.31
    3 9 4 o 314.61 312.68
    4 9 4 o 153.12 169.59
    5 9 4 o 31.91 23.13
    -4 10 4 o 69.34 66.77
    -3 10 4 < 1.99 0.01
    -2 10 4 o 12.11 12.82
    -1 10 4 o 63.61 71.57
    0 10 4 < 9.37 9.12
    1 10 4 o 118.12 100.12
    2 10 4 < 7.01 11.91
    3 10 4 < 0.78 1.70
    4 10 4 o 137.56 137.98
    -2 11 4 < 2.13 6.68
    -1 11 4 o 383.89 327.87
    0 11 4 < 0.36 2.67
    1 11 4 o 69.90 89.67
    2 11 4 o 64.58 73.09
    -8 1 5 o 12.20 14.17
    -7 1 5 o 15.62 7.71
    -6 1 5 o 73.70 84.15
    -5 1 5 o 843.78 959.97
    -4 1 5 o 2726.56 2463.71
    -3 1 5 o 70.10 85.13
    -2 1 5 o 181.51 233.83
    -1 1 5 o 3089.47 2483.06
    0 1 5 o 346.85 366.10
    1 1 5 o 1986.16 1501.98
    2 1 5 o 5758.58 5596.12
    3 1 5 o 259.19 184.77
    4 1 5 o 72.41 95.88
    5 1 5 o 23.66 17.30
    6 1 5 < 2.13 2.49
    7 1 5 < 0.24 0.15
    8 1 5 < 1.15 0.24
    -8 2 5 o 22.06 33.44
    -7 2 5 o 18.75 19.07
    -6 2 5 o 40.27 52.90
    -5 2 5 o 578.72 602.38
    -4 2 5 o 194.89 188.51
    -3 2 5 o 110.99 112.35
    -2 2 5 o 6417.92 6569.85
    -1 2 5 o 16.38 6.24
    0 2 5 o 3456.47 3936.33
    1 2 5 o 5333.35 5748.29
    2 2 5 o 34.20 52.73
    3 2 5 o 3293.81 3246.95
    4 2 5 o 660.74 849.70
    5 2 5 o 374.89 403.50
    6 2 5 o 361.42 358.21
    7 2 5 o 178.49 215.72
    8 2 5 o 63.30 48.88
    -8 3 5 o 16.61 19.15
    -7 3 5 o 291.41 264.08
    -6 3 5 o 41.07 38.48
    -5 3 5 o 53.67 53.81
    -4 3 5 o 450.67 469.73
    -3 3 5 o 5834.47 5614.14
    -2 3 5 o 67.83 53.42
    -1 3 5 o 597.02 546.28
    0 3 5 o 360.39 381.95
    1 3 5 o 772.15 946.43
    2 3 5 < 17.55 5.47
    3 3 5 o 1149.09 1012.46
    4 3 5 o 9.71 0.40
    5 3 5 < 4.00 1.38
    6 3 5 o 23.37 30.88
    7 3 5 < 5.28 9.68
    -7 4 5 < 6.55 3.35
    -6 4 5 o 144.96 151.04
    -5 4 5 o 254.23 242.67
    -4 4 5 o 164.68 130.33
    -3 4 5 o 90.10 71.00
    -2 4 5 o 3453.78 3164.52
    -1 4 5 o 34.74 19.23
    0 4 5 o 75.24 70.32
    1 4 5 o 372.66 361.78
    2 4 5 o 408.51 566.56
    3 4 5 < 3.01 0.85
    4 4 5 < 6.79 1.96
    5 4 5 o 297.86 280.92
    6 4 5 o 18.89 19.12
    7 4 5 < -0.45 0.57
    -7 5 5 o 10.94 9.16
    -6 5 5 o 125.67 116.70
    -5 5 5 o 184.34 190.60
    -4 5 5 o 417.58 452.86
    -3 5 5 o 37.58 20.68
    -2 5 5 o 357.07 286.77
    -1 5 5 o 1282.57 1049.14
    0 5 5 o 629.72 772.46
    1 5 5 o 1118.80 1125.28
    2 5 5 o 22.63 23.56
    3 5 5 o 78.67 57.32
    4 5 5 o 671.00 669.84
    5 5 5 < 0.78 0.94
    6 5 5 < 1.19 0.97
    7 5 5 o 64.05 46.74
    -7 6 5 o 39.81 37.33
    -6 6 5 o 159.10 163.75
    -5 6 5 < 1.63 2.41
    -4 6 5 < 3.64 2.98
    -3 6 5 o 323.15 278.10
    -2 6 5 o 149.30 161.17
    -1 6 5 o 2597.20 2529.91
    0 6 5 o 3321.62 3029.67
    1 6 5 o 62.17 46.95
    2 6 5 o 838.35 950.87
    3 6 5 o 305.14 329.37
    4 6 5 o 58.53 60.92
    5 6 5 o 1303.52 1304.72
    6 6 5 o 69.79 76.74
    7 6 5 o 21.17 22.46
    -6 7 5 o 109.86 94.44
    -5 7 5 o 179.39 155.81
    -4 7 5 o 219.39 248.39
    -3 7 5 o 65.43 55.37
    -2 7 5 o 998.01 999.08
    -1 7 5 o 297.95 341.51
    0 7 5 o 105.98 94.94
    1 7 5 o 142.20 129.46
    2 7 5 o 65.40 43.74
    3 7 5 < 2.13 1.34
    4 7 5 < 3.17 0.13
    5 7 5 o 71.40 76.58
    6 7 5 o 19.74 23.65
    -6 8 5 o 39.82 34.61
    -5 8 5 o 95.47 82.92
    -4 8 5 < 1.33 10.25
    -3 8 5 < 4.20 0.07
    -2 8 5 o 9.86 11.05
    -1 8 5 o 548.17 562.84
    0 8 5 o 17.15 12.29
    1 8 5 o 419.10 408.25
    2 8 5 o 143.79 137.71
    3 8 5 o 157.22 176.08
    4 8 5 < 5.43 2.46
    5 8 5 < 0.25 0.34
    -5 9 5 < 0.20 1.69
    -4 9 5 < -0.28 0.47
    -3 9 5 o 6.79 7.17
    -2 9 5 o 45.33 45.22
    -1 9 5 o 17.02 7.37
    0 9 5 o 93.20 93.50
    1 9 5 o 11.53 12.15
    2 9 5 < 0.92 0.12
    3 9 5 o 23.86 22.45
    4 9 5 < 6.72 7.60
    5 9 5 o 69.81 60.69
    -4 10 5 o 16.38 16.06
    -3 10 5 < 2.85 0.44
    -2 10 5 o 32.26 27.00
    -1 10 5 o 138.82 125.84
    0 10 5 o 403.95 384.72
    1 10 5 o 182.60 162.46
    2 10 5 o 133.68 130.05
    3 10 5 o 35.03 41.67
    4 10 5 o 72.34 81.25
    -2 11 5 < -2.24 0.43
    -1 11 5 o 65.89 71.33
    0 11 5 < 10.89 4.00
    1 11 5 o 149.79 127.10
    2 11 5 o 13.35 19.28
    -8 0 6 o 95.49 94.19
    -7 0 6 o 876.20 908.43
    -6 0 6 o 41.89 44.93
    -5 0 6 o 108.90 105.49
    -4 0 6 o 463.87 448.96
    -3 0 6 o 875.64 1142.64
    -2 0 6 < 21.43 215.24
    -1 0 6 o 4968.15 3446.03
    0 0 6 o 5506.94 5608.84
    1 0 6 o 585.20 480.07
    2 0 6 o 6246.05 6302.27
    3 0 6 o 10694.20 9186.36
    4 0 6 o 615.98 544.59
    5 0 6 o 881.40 930.44
    6 0 6 o 19.36 16.61
    7 0 6 o 10.48 3.11
    8 0 6 o 32.90 57.58
    -8 1 6 < 3.08 0.51
    -7 1 6 o 53.04 54.30
    -6 1 6 o 28.73 24.36
    -5 1 6 o 14.28 8.56
    -4 1 6 o 494.04 525.65
    -3 1 6 o 422.81 293.96
    -2 1 6 o 165.96 121.84
    -1 1 6 o 14212.40 14665.90
    0 1 6 o 9226.01 8201.55
    1 1 6 o 561.18 430.58
    2 1 6 o 7104.54 7029.60
    3 1 6 o 2155.29 2384.69
    4 1 6 o 1011.21 887.94
    5 1 6 o 168.54 192.62
    6 1 6 o 242.07 251.78
    7 1 6 < 2.70 2.49
    8 1 6 o 108.04 97.56
    -8 2 6 < 4.16 0.89
    -7 2 6 o 48.10 48.68
    -6 2 6 o 131.45 158.16
    -5 2 6 o 97.38 145.48
    -4 2 6 o 134.65 105.83
    -3 2 6 o 229.63 180.97
    -2 2 6 o 40.36 128.23
    -1 2 6 o 19440.10 17866.70
    0 2 6 o 5849.14 4634.57
    1 2 6 < 4.88 22.70
    2 2 6 < 24.52 65.11
    3 2 6 o 906.27 853.83
    4 2 6 < 3.17 0.10
    5 2 6 o 188.13 169.19
    6 2 6 o 8.33 0.78
    7 2 6 < 3.54 1.33
    8 2 6 o 43.06 42.88
    -8 3 6 o 51.07 46.76
    -7 3 6 o 91.44 94.25
    -6 3 6 o 223.74 229.66
    -5 3 6 o 59.13 54.23
    -4 3 6 o 388.82 305.72
    -3 3 6 o 132.05 107.28
    -2 3 6 o 910.25 584.41
    -1 3 6 o 142.72 235.43
    0 3 6 o 26.80 3.69
    1 3 6 o 1412.56 1537.44
    2 3 6 o 180.17 205.67
    3 3 6 o 348.35 332.25
    4 3 6 o 1916.32 2063.18
    5 3 6 < 4.27 8.34
    6 3 6 o 27.18 40.26
    7 3 6 o 65.31 47.76
    -7 4 6 o 11.79 8.29
    -6 4 6 o 386.30 371.38
    -5 4 6 o 810.28 839.44
    -4 4 6 o 45.61 71.74
    -3 4 6 o 104.85 119.02
    -2 4 6 o 8728.60 7884.20
    -1 4 6 o 975.53 1241.14
    0 4 6 o 600.49 434.46
    1 4 6 o 664.28 627.54
    2 4 6 o 608.02 531.04
    3 4 6 o 72.18 67.75
    4 4 6 o 46.08 57.31
    5 4 6 o 931.57 951.14
    6 4 6 o 420.11 422.55
    7 4 6 o 167.99 146.96
    -7 5 6 < 2.39 1.56
    -6 5 6 < 6.63 5.79
    -5 5 6 o 28.45 31.34
    -4 5 6 o 15.00 13.65
    -3 5 6 o 398.98 405.25
    -2 5 6 o 380.02 399.97
    -1 5 6 o 66.99 71.78
    0 5 6 o 1068.25 955.91
    1 5 6 o 2517.92 2615.60
    2 5 6 o 320.20 252.32
    3 5 6 o 332.49 312.96
    4 5 6 o 1299.61 1355.35
    5 5 6 o 32.65 27.66
    6 5 6 < 5.80 6.18
    7 5 6 o 331.03 291.71
    -7 6 6 o 37.54 35.55
    -6 6 6 < 2.45 0.37
    -5 6 6 o 44.60 54.35
    -4 6 6 o 21.47 7.86
    -3 6 6 o 332.96 311.65
    -2 6 6 < 2.72 0.16
    -1 6 6 o 379.13 375.51
    0 6 6 o 335.33 253.74
    1 6 6 o 127.35 123.19
    2 6 6 o 25.98 28.08
    3 6 6 o 513.59 557.22
    4 6 6 o 112.47 103.26
    5 6 6 o 15.00 10.81
    6 6 6 < 0.59 4.12
    -6 7 6 o 35.40 39.18
    -5 7 6 o 25.62 24.74
    -4 7 6 < 2.52 0.28
    -3 7 6 o 29.39 29.62
    -2 7 6 o 574.74 546.06
    -1 7 6 o 154.56 160.12
    0 7 6 < 3.03 2.74
    1 7 6 o 873.87 987.05
    2 7 6 o 28.84 23.02
    3 7 6 < 4.52 0.08
    4 7 6 o 83.37 79.36
    5 7 6 o 30.16 24.22
    6 7 6 o 135.67 111.73
    -6 8 6 o 216.97 189.71
    -5 8 6 o 12.96 17.01
    -4 8 6 o 278.82 253.79
    -3 8 6 o 619.22 590.96
    -2 8 6 o 12.50 13.33
    -1 8 6 o 23.48 14.05
    0 8 6 o 2031.04 2117.17
    1 8 6 o 217.26 216.15
    2 8 6 o 33.39 25.20
    3 8 6 o 212.89 199.75
    4 8 6 o 68.19 64.49
    5 8 6 < 0.43 0.05
    -5 9 6 o 54.25 55.93
    -4 9 6 < 5.42 13.37
    -3 9 6 < 0.09 0.89
    -2 9 6 o 144.90 151.64
    -1 9 6 o 62.06 67.58
    0 9 6 o 536.67 538.10
    1 9 6 o 177.09 212.64
    2 9 6 o 483.30 467.75
    3 9 6 o 479.94 479.48
    4 9 6 < 3.96 0.24
    5 9 6 o 110.92 112.30
    -4 10 6 o 9.51 4.09
    -3 10 6 o 102.34 108.13
    -2 10 6 o 14.65 18.13
    -1 10 6 < 11.04 21.23
    0 10 6 o 47.09 39.89
    1 10 6 < 5.65 4.19
    2 10 6 o 98.38 126.14
    3 10 6 < 1.33 5.87
    4 10 6 o 20.05 10.36
    -2 11 6 o 8.55 2.75
    -1 11 6 o 71.13 102.36
    0 11 6 o 17.35 27.72
    1 11 6 < 6.13 4.97
    2 11 6 o 25.19 31.31
    -8 1 7 < 4.18 1.92
    -7 1 7 o 66.49 64.74
    -6 1 7 o 455.81 411.40
    -5 1 7 < 3.22 2.66
    -4 1 7 < 3.77 17.29
    -3 1 7 o 210.08 166.83
    -2 1 7 o 720.40 689.53
    -1 1 7 o 26833.80 24848.40
    0 1 7 o 19.80 3.70
    1 1 7 o 1114.68 1435.83
    2 1 7 < 9.42 1.63
    3 1 7 o 1043.71 1033.90
    4 1 7 o 155.80 194.02
    5 1 7 o 473.75 500.51
    6 1 7 o 37.43 54.33
    7 1 7 o 62.64 71.33
    8 1 7 < 1.61 0.04
    -8 2 7 < 5.62 4.44
    -7 2 7 < 3.42 3.02
    -6 2 7 o 241.00 230.55
    -5 2 7 o 164.65 177.14
    -4 2 7 o 1531.15 1580.45
    -3 2 7 < 16.24 12.99
    -2 2 7 o 414.60 292.24
    -1 2 7 o 1780.32 1530.23
    0 2 7 o 11.04 0.11
    1 2 7 o 54.48 37.14
    2 2 7 o 379.31 391.23
    3 2 7 o 289.27 204.25
    4 2 7 o 740.83 801.49
    5 2 7 o 309.15 350.79
    6 2 7 o 53.86 57.19
    7 2 7 o 79.70 72.70
    -8 3 7 < -1.21 0.09
    -7 3 7 o 20.30 23.78
    -6 3 7 o 141.07 158.54
    -5 3 7 o 291.50 295.06
    -4 3 7 o 33.61 39.25
    -3 3 7 < 21.59 11.21
    -2 3 7 o 516.58 294.03
    -1 3 7 o 1717.39 1837.41
    0 3 7 o 416.89 425.26
    1 3 7 o 2750.85 2874.42
    2 3 7 o 239.38 197.50
    3 3 7 < 1.76 7.15
    4 3 7 < 4.72 0.17
    5 3 7 o 26.00 19.03
    6 3 7 o 58.59 65.27
    7 3 7 < -2.32 0.40
    -7 4 7 o 14.14 15.69
    -6 4 7 < 1.68 0.36
    -5 4 7 o 69.98 57.38
    -4 4 7 o 466.92 413.80
    -3 4 7 o 23.53 32.38
    -2 4 7 o 1647.79 1408.64
    -1 4 7 < 7.48 0.00
    0 4 7 o 79.70 38.90
    1 4 7 o 251.85 231.01
    2 4 7 o 1748.36 1686.15
    3 4 7 o 150.91 162.36
    4 4 7 o 38.29 43.51
    5 4 7 o 11.68 9.39
    6 4 7 o 48.15 44.52
    7 4 7 < 0.68 0.98
    -7 5 7 < 0.13 0.02
    -6 5 7 o 154.20 159.26
    -5 5 7 o 16.99 15.10
    -4 5 7 o 573.27 535.79
    -3 5 7 o 22.77 25.52
    -2 5 7 o 526.25 557.34
    -1 5 7 o 487.38 578.46
    0 5 7 o 1175.54 1077.29
    1 5 7 o 466.60 495.05
    2 5 7 o 249.85 194.42
    3 5 7 o 60.19 40.29
    4 5 7 o 931.38 899.47
    5 5 7 < 2.73 0.28
    6 5 7 o 66.88 68.46
    7 5 7 < 2.50 3.16
    -7 6 7 < 1.16 1.25
    -6 6 7 o 166.52 173.31
    -5 6 7 o 160.29 152.26
    -4 6 7 o 90.17 100.64
    -3 6 7 o 40.69 41.96
    -2 6 7 < 3.99 0.71
    -1 6 7 o 39.21 68.42
    0 6 7 o 79.63 75.12
    1 6 7 o 709.17 684.90
    2 6 7 o 634.99 633.65
    3 6 7 o 874.44 912.98
    4 6 7 < 2.32 0.47
    5 6 7 o 223.18 198.44
    6 6 7 o 90.54 71.01
    -6 7 7 o 8.03 4.43
    -5 7 7 o 39.46 29.60
    -4 7 7 o 210.90 256.60
    -3 7 7 o 109.90 98.70
    -2 7 7 o 387.86 361.90
    -1 7 7 o 167.85 161.78
    0 7 7 o 684.70 718.91
    1 7 7 o 17.40 2.94
    2 7 7 o 226.24 219.35
    3 7 7 o 29.13 35.54
    4 7 7 o 44.66 54.19
    5 7 7 o 19.93 22.19
    6 7 7 o 14.61 19.04
    -6 8 7 < 2.17 3.29
    -5 8 7 < 2.89 5.39
    -4 8 7 o 75.41 76.87
    -3 8 7 o 361.51 379.17
    -2 8 7 o 16.63 9.71
    -1 8 7 o 67.48 56.76
    0 8 7 o 210.74 181.05
    1 8 7 o 25.55 37.45
    2 8 7 o 109.59 99.48
    3 8 7 o 13.57 13.49
    4 8 7 o 173.57 195.11
    5 8 7 o 7.42 8.11
    -5 9 7 o 172.33 171.43
    -4 9 7 o 38.93 49.38
    -3 9 7 o 67.86 79.22
    -2 9 7 < -0.12 0.09
    -1 9 7 o 649.65 619.93
    0 9 7 o 34.62 35.65
    1 9 7 o 189.62 193.94
    2 9 7 < 4.26 0.02
    3 9 7 o 10.01 10.97
    4 9 7 o 18.82 17.22
    -4 10 7 o 14.81 15.98
    -3 10 7 o 40.27 47.95
    -2 10 7 o 137.18 133.52
    -1 10 7 o 43.40 44.40
    0 10 7 o 21.20 21.66
    1 10 7 < 4.37 4.59
    2 10 7 < 5.21 1.50
    3 10 7 o 21.21 17.58
    -2 11 7 o 118.97 131.39
    -1 11 7 o 12.15 4.32
    0 11 7 o 15.93 11.49
    1 11 7 o 27.00 38.88
    2 11 7 o 20.38 27.78
    -8 0 8 o 52.77 40.88
    -7 0 8 o 47.74 45.84
    -6 0 8 o 189.78 189.56
    -5 0 8 o 2512.33 2623.09
    -4 0 8 o 1081.44 1121.30
    -3 0 8 o 309.14 282.46
    -2 0 8 o 546.60 460.98
    -1 0 8 o 25240.50 26400.50
    0 0 8 o 23.33 0.55
    1 0 8 o 6754.65 6028.47
    2 0 8 o 4033.57 4262.91
    3 0 8 o 3263.04 3193.62
    4 0 8 o 398.80 244.82
    5 0 8 o 351.27 413.57
    6 0 8 o 128.71 88.64
    7 0 8 o 172.77 212.08
    8 0 8 o 43.95 46.01
    -8 1 8 o 59.20 59.58
    -7 1 8 o 96.92 96.53
    -6 1 8 < 2.88 6.47
    -5 1 8 o 116.67 134.94
    -4 1 8 o 2203.33 2257.38
    -3 1 8 o 2845.30 2409.20
    -2 1 8 o 296.67 347.89
    -1 1 8 o 1043.26 1222.86
    0 1 8 o 1156.90 1055.32
    1 1 8 o 45.87 16.78
    2 1 8 o 426.46 463.04
    3 1 8 o 1721.35 1473.05
    4 1 8 o 88.40 109.80
    5 1 8 o 14.65 19.28
    6 1 8 o 37.54 40.81
    7 1 8 o 115.91 99.13
    8 1 8 o 42.39 47.54
    -8 2 8 < 1.05 0.70
    -7 2 8 < 8.31 3.50
    -6 2 8 < 0.37 2.96
    -5 2 8 o 22.57 16.05
    -4 2 8 o 201.00 169.82
    -3 2 8 o 211.08 253.20
    -2 2 8 o 136.31 199.47
    -1 2 8 o 1724.59 1551.94
    0 2 8 o 4620.79 4559.28
    1 2 8 o 161.85 201.50
    2 2 8 o 890.37 1139.24
    3 2 8 < 3.39 0.35
    4 2 8 < 1.87 7.57
    5 2 8 o 99.28 128.64
    6 2 8 o 79.92 75.58
    7 2 8 < 2.78 3.54
    -8 3 8 < 2.15 0.57
    -7 3 8 < -0.61 0.03
    -6 3 8 o 67.25 88.46
    -5 3 8 o 367.00 412.02
    -4 3 8 o 1091.92 996.87
    -3 3 8 o 30.61 37.42
    -2 3 8 o 1779.06 1768.21
    -1 3 8 o 66.11 118.84
    0 3 8 o 260.01 473.79
    1 3 8 o 1275.61 1521.78
    2 3 8 o 227.38 191.07
    3 3 8 o 595.67 584.11
    4 3 8 o 115.60 97.31
    5 3 8 o 226.47 209.59
    6 3 8 o 338.91 276.49
    7 3 8 o 14.43 19.54
    -7 4 8 o 44.87 41.37
    -6 4 8 o 411.50 403.25
    -5 4 8 < -1.86 0.83
    -4 4 8 o 30.55 20.97
    -3 4 8 o 2005.96 2268.88
    -2 4 8 o 4101.13 3713.10
    -1 4 8 o 276.93 160.94
    0 4 8 o 4298.15 4173.00
    1 4 8 o 121.69 210.74
    2 4 8 o 1044.22 1295.95
    3 4 8 o 830.67 835.75
    4 4 8 o 519.01 555.74
    5 4 8 o 96.02 85.25
    6 4 8 < 4.04 0.35
    7 4 8 o 56.77 43.92
    -7 5 8 o 16.94 12.04
    -6 5 8 o 283.35 277.84
    -5 5 8 o 393.03 334.07
    -4 5 8 < 10.35 1.65
    -3 5 8 o 405.60 423.33
    -2 5 8 o 1712.82 1564.78
    -1 5 8 o 246.85 243.40
    0 5 8 o 512.64 528.09
    1 5 8 o 520.35 527.83
    2 5 8 o 43.71 14.18
    3 5 8 o 31.03 35.98
    4 5 8 < 7.21 0.20
    5 5 8 o 35.56 34.16
    6 5 8 o 16.85 15.31
    7 5 8 o 119.12 135.95
    -7 6 8 o 49.33 39.94
    -6 6 8 o 21.20 16.40
    -5 6 8 < 7.06 1.23
    -4 6 8 o 96.78 92.00
    -3 6 8 < 6.02 3.50
    -2 6 8 o 107.64 105.17
    -1 6 8 o 36.62 29.19
    0 6 8 o 26.68 31.72
    1 6 8 o 92.60 83.62
    2 6 8 o 57.85 83.71
    3 6 8 o 56.22 51.94
    4 6 8 o 201.01 219.96
    5 6 8 o 58.36 63.44
    6 6 8 o 21.88 19.41
    -6 7 8 < 1.25 5.82
    -5 7 8 o 67.93 74.70
    -4 7 8 o 403.72 430.44
    -3 7 8 < 4.65 0.03
    -2 7 8 < 3.62 10.18
    -1 7 8 o 27.36 24.64
    0 7 8 o 68.35 97.21
    1 7 8 o 26.86 26.14
    2 7 8 o 177.35 195.70
    3 7 8 o 55.12 44.42
    4 7 8 o 87.94 82.33
    5 7 8 < 2.26 0.29
    6 7 8 o 6.55 0.49
    -5 8 8 o 59.28 64.20
    -4 8 8 o 20.77 14.85
    -3 8 8 o 102.29 94.76
    -2 8 8 o 475.75 508.05
    -1 8 8 o 265.59 285.70
    0 8 8 o 387.13 373.90
    1 8 8 o 24.25 18.17
    2 8 8 o 442.61 439.40
    3 8 8 o 755.83 758.51
    4 8 8 o 12.51 10.76
    5 8 8 o 32.45 33.79
    -5 9 8 o 42.36 39.61
    -4 9 8 o 32.62 33.19
    -3 9 8 o 37.02 66.29
    -2 9 8 o 57.73 73.17
    -1 9 8 o 818.11 821.83
    0 9 8 o 177.71 161.13
    1 9 8 o 19.41 28.78
    2 9 8 o 73.12 81.47
    3 9 8 < 4.90 2.00
    4 9 8 < 1.58 4.12
    -4 10 8 o 35.42 36.47
    -3 10 8 o 8.87 15.29
    -2 10 8 o 223.77 223.59
    -1 10 8 o 12.15 13.05
    0 10 8 o 24.69 26.51
    1 10 8 < 5.12 0.97
    2 10 8 o 37.79 27.07
    3 10 8 o 136.79 154.45
    -2 11 8 o 9.37 11.55
    -1 11 8 o 22.57 18.13
    0 11 8 o 26.63 21.39
    1 11 8 o 93.38 84.51
    2 11 8 o 18.59 18.12
    -8 1 9 o 8.53 15.17
    -7 1 9 < 3.63 7.26
    -6 1 9 o 33.22 43.16
    -5 1 9 < 0.95 0.25
    -4 1 9 o 106.86 70.99
    -3 1 9 o 5626.49 4653.68
    -2 1 9 o 349.83 186.54
    -1 1 9 o 9910.72 9187.98
    0 1 9 o 60.10 39.45
    1 1 9 o 27.90 14.18
    2 1 9 o 1505.93 1664.10
    3 1 9 o 3589.81 3901.20
    4 1 9 o 606.41 537.69
    5 1 9 o 148.86 122.36
    6 1 9 o 100.74 127.45
    7 1 9 o 6.01 6.07
    -8 2 9 o 50.28 52.35
    -7 2 9 < 5.32 0.13
    -6 2 9 o 631.72 613.43
    -5 2 9 o 93.75 102.57
    -4 2 9 o 113.06 121.29
    -3 2 9 o 199.11 300.15
    -2 2 9 < 8.09 0.18
    -1 2 9 o 6297.51 5501.64
    0 2 9 o 179.40 243.47
    1 2 9 < 3.93 0.50
    2 2 9 < 18.97 23.20
    3 2 9 o 583.10 460.73
    4 2 9 o 92.38 90.37
    5 2 9 o 51.94 51.61
    6 2 9 < -2.47 0.27
    7 2 9 o 56.61 49.42
    -7 3 9 o 67.77 56.25
    -6 3 9 o 268.57 238.70
    -5 3 9 o 21.34 17.90
    -4 3 9 < 6.39 4.58
    -3 3 9 o 52.06 40.94
    -2 3 9 o 1519.65 1322.03
    -1 3 9 o 3495.07 2977.44
    0 3 9 o 93.44 175.67
    1 3 9 o 2015.78 2036.75
    2 3 9 o 1268.52 1145.11
    3 3 9 o 201.83 166.01
    4 3 9 o 1093.74 1132.63
    5 3 9 o 317.60 403.36
    6 3 9 o 25.00 24.49
    7 3 9 o 8.16 6.35
    -7 4 9 < 6.59 4.78
    -6 4 9 o 73.20 75.00
    -5 4 9 o 26.53 11.96
    -4 4 9 o 54.04 57.75
    -3 4 9 o 42.00 49.84
    -2 4 9 o 134.03 125.80
    -1 4 9 o 1899.88 1647.29
    0 4 9 o 127.36 154.98
    1 4 9 o 677.80 615.45
    2 4 9 o 174.57 163.82
    3 4 9 o 14.67 10.26
    4 4 9 o 247.34 232.96
    5 4 9 o 28.70 30.57
    6 4 9 o 8.41 8.58
    7 4 9 < 3.08 0.18
    -7 5 9 < 4.08 4.95
    -6 5 9 o 38.79 41.01
    -5 5 9 o 110.43 122.83
    -4 5 9 < 10.81 9.27
    -3 5 9 o 42.72 42.33
    -2 5 9 o 740.97 697.59
    -1 5 9 o 457.33 410.16
    0 5 9 o 575.79 653.16
    1 5 9 o 172.13 165.81
    2 5 9 o 145.68 122.00
    3 5 9 o 271.73 249.06
    4 5 9 o 3423.78 3327.55
    5 5 9 o 448.41 383.40
    6 5 9 o 165.89 149.13
    7 5 9 o 39.58 37.15
    -7 6 9 o 169.25 140.86
    -6 6 9 o 80.82 67.31
    -5 6 9 o 65.34 74.16
    -4 6 9 o 142.60 124.46
    -3 6 9 o 99.04 92.99
    -2 6 9 o 441.61 407.17
    -1 6 9 o 324.94 379.92
    0 6 9 o 541.68 573.91
    1 6 9 o 61.50 50.19
    2 6 9 o 20.60 25.06
    3 6 9 o 45.43 39.12
    4 6 9 o 359.73 423.83
    5 6 9 < 1.38 3.48
    6 6 9 o 10.43 5.71
    -6 7 9 < 1.50 1.27
    -5 7 9 o 10.47 11.69
    -4 7 9 o 26.87 31.13
    -3 7 9 < 4.35 5.79
    -2 7 9 o 29.61 23.87
    -1 7 9 o 925.93 977.06
    0 7 9 o 1107.24 1139.08
    1 7 9 o 234.07 186.22
    2 7 9 o 204.33 199.02
    3 7 9 o 173.75 194.82
    4 7 9 o 313.90 294.23
    5 7 9 o 55.68 52.44
    6 7 9 o 81.73 90.38
    -5 8 9 o 115.29 109.46
    -4 8 9 o 23.39 22.81
    -3 8 9 o 21.94 39.05
    -2 8 9 o 11.73 4.88
    -1 8 9 o 983.30 1073.55
    0 8 9 o 291.11 288.33
    1 8 9 o 309.15 322.22
    2 8 9 < 1.66 5.60
    3 8 9 o 335.30 335.02
    4 8 9 o 30.57 25.37
    5 8 9 o 17.61 17.01
    -5 9 9 o 26.15 23.51
    -4 9 9 o 29.70 20.72
    -3 9 9 o 19.44 19.72
    -2 9 9 o 52.14 38.24
    -1 9 9 o 895.68 884.27
    0 9 9 o 219.98 218.70
    1 9 9 o 144.36 146.07
    2 9 9 o 188.65 175.92
    3 9 9 o 56.64 52.18
    4 9 9 o 159.86 150.84
    -3 10 9 < -1.08 0.34
    -2 10 9 o 53.93 54.42
    -1 10 9 o 178.36 157.59
    0 10 9 o 79.93 84.52
    1 10 9 o 122.68 111.08
    2 10 9 < 3.91 4.03
    3 10 9 o 13.89 14.59
    -2 11 9 o 290.93 283.00
    -1 11 9 < 7.18 2.90
    0 11 9 o 115.75 120.90
    1 11 9 o 176.03 155.59
    -8 0 10 o 76.64 55.39
    -7 0 10 o 184.37 174.84
    -6 0 10 o 698.40 585.02
    -5 0 10 < 5.04 7.13
    -4 0 10 o 258.83 303.60
    -3 0 10 o 233.91 168.48
    -2 0 10 o 2065.79 1724.02
    -1 0 10 o 190.85 171.10
    0 0 10 o 102.31 156.15
    1 0 10 o 3860.03 4782.01
    2 0 10 o 345.24 319.88
    3 0 10 o 365.49 386.86
    4 0 10 o 1608.51 1694.09
    5 0 10 o 811.07 999.51
    6 0 10 < 5.94 6.53
    7 0 10 o 728.64 700.53
    -8 1 10 o 55.41 54.47
    -7 1 10 o 48.65 46.93
    -6 1 10 o 712.75 667.28
    -5 1 10 o 260.43 266.75
    -4 1 10 o 285.15 215.91
    -3 1 10 o 211.18 208.49
    -2 1 10 o 951.32 1198.56
    -1 1 10 o 774.40 652.55
    0 1 10 o 84.02 94.24
    1 1 10 o 2656.10 2873.53
    2 1 10 o 126.24 96.34
    3 1 10 o 341.12 337.80
    4 1 10 < 3.10 1.34
    5 1 10 o 57.72 83.19
    6 1 10 < 2.41 1.43
    7 1 10 o 10.83 13.17
    -8 2 10 o 48.81 46.37
    -7 2 10 < 6.05 11.58
    -6 2 10 o 147.36 155.71
    -5 2 10 o 1021.91 916.90
    -4 2 10 < 6.60 5.60
    -3 2 10 o 1084.29 867.93
    -2 2 10 o 232.86 203.08
    -1 2 10 o 4140.41 3615.51
    0 2 10 o 1715.11 1984.38
    1 2 10 o 212.75 217.61
    2 2 10 o 105.43 182.22
    3 2 10 o 25.40 39.05
    4 2 10 o 35.56 37.37
    5 2 10 o 92.62 114.58
    6 2 10 o 7.39 5.21
    7 2 10 o 27.07 21.85
    -7 3 10 o 121.96 117.56
    -6 3 10 < 2.28 2.47
    -5 3 10 o 40.60 38.70
    -4 3 10 o 191.93 214.35
    -3 3 10 o 39.08 10.16
    -2 3 10 o 789.03 656.85
    -1 3 10 o 3354.95 3151.47
    0 3 10 o 839.11 1054.61
    1 3 10 o 476.73 426.34
    2 3 10 o 89.85 85.10
    3 3 10 o 31.75 30.74
    4 3 10 o 121.57 153.26
    5 3 10 o 95.15 86.17
    6 3 10 o 99.59 87.72
    7 3 10 o 13.40 23.72
    -7 4 10 < 0.86 0.11
    -6 4 10 o 238.45 235.84
    -5 4 10 < -0.54 0.15
    -4 4 10 o 23.02 10.37
    -3 4 10 o 18.70 3.43
    -2 4 10 o 315.20 343.24
    -1 4 10 o 346.75 185.56
    0 4 10 o 2056.39 1829.31
    1 4 10 < 3.54 10.33
    2 4 10 o 2407.66 2357.42
    3 4 10 o 943.02 995.83
    4 4 10 o 70.55 84.08
    5 4 10 o 303.88 318.17
    6 4 10 o 551.78 485.12
    7 4 10 o 151.40 149.78
    -7 5 10 o 51.22 57.47
    -6 5 10 < 7.28 11.97
    -5 5 10 o 13.03 16.55
    -4 5 10 o 150.07 122.39
    -3 5 10 o 297.11 317.06
    -2 5 10 o 39.48 53.29
    -1 5 10 o 221.37 299.47
    0 5 10 o 1015.11 1048.66
    1 5 10 o 23.72 8.56
    2 5 10 o 124.98 94.95
    3 5 10 o 73.88 88.95
    4 5 10 o 322.10 286.65
    5 5 10 o 59.80 71.07
    6 5 10 < 4.88 0.34
    7 5 10 < 1.38 0.68
    -6 6 10 o 118.26 121.32
    -5 6 10 < 4.11 2.42
    -4 6 10 o 44.76 53.90
    -3 6 10 o 206.28 191.81
    -2 6 10 o 33.94 44.27
    -1 6 10 o 779.18 690.71
    0 6 10 o 1136.97 1135.04
    1 6 10 o 121.91 118.21
    2 6 10 o 216.19 245.00
    3 6 10 o 70.31 79.10
    4 6 10 o 39.92 29.18
    5 6 10 o 12.70 11.57
    6 6 10 < 3.35 4.02
    -6 7 10 o 64.62 69.11
    -5 7 10 o 408.01 381.70
    -4 7 10 o 85.01 96.49
    -3 7 10 o 34.95 47.38
    -2 7 10 < 1.25 6.02
    -1 7 10 o 221.43 248.48
    0 7 10 o 88.78 76.01
    1 7 10 o 625.22 607.78
    2 7 10 o 156.71 147.35
    3 7 10 o 423.07 352.12
    4 7 10 o 321.95 274.05
    5 7 10 < 1.80 0.06
    6 7 10 o 7.21 7.40
    -5 8 10 < -2.43 0.47
    -4 8 10 o 33.81 40.75
    -3 8 10 o 70.57 73.26
    -2 8 10 o 49.06 51.17
    -1 8 10 o 16.04 14.03
    0 8 10 o 445.62 393.47
    1 8 10 o 144.44 184.41
    2 8 10 o 244.57 251.08
    3 8 10 o 535.34 525.34
    4 8 10 o 18.74 9.28
    5 8 10 o 181.27 172.08
    -4 9 10 o 242.13 277.91
    -3 9 10 < 4.98 1.42
    -2 9 10 o 423.85 398.36
    -1 9 10 o 112.66 88.87
    0 9 10 o 152.29 133.55
    1 9 10 o 31.28 26.50
    2 9 10 o 469.47 465.54
    3 9 10 < 0.86 3.24
    4 9 10 o 16.63 13.10
    -3 10 10 o 30.29 34.66
    -2 10 10 < 6.77 2.26
    -1 10 10 o 36.16 29.94
    0 10 10 < 2.80 0.07
    1 10 10 o 14.75 17.51
    2 10 10 o 10.55 18.45
    3 10 10 o 51.23 47.90
    -1 11 10 o 79.96 79.51
    0 11 10 o 51.40 55.91
    1 11 10 < -2.41 0.28
    -8 1 11 o 30.45 28.46
    -7 1 11 o 56.94 55.88
    -6 1 11 o 9.32 3.68
    -5 1 11 o 153.01 158.66
    -4 1 11 o 533.01 455.94
    -3 1 11 o 80.79 42.55
    -2 1 11 o 201.26 281.90
    -1 1 11 o 395.53 342.59
    0 1 11 o 560.61 369.24
    1 1 11 o 172.59 133.66
    2 1 11 o 1625.37 1579.92
    3 1 11 o 59.58 60.27
    4 1 11 o 7.30 0.30
    5 1 11 o 29.79 39.16
    6 1 11 o 181.28 164.04
    7 1 11 o 124.89 114.33
    -8 2 11 < 5.47 1.44
    -7 2 11 o 99.20 78.78
    -6 2 11 o 86.75 90.47
    -5 2 11 o 239.40 240.16
    -4 2 11 o 413.55 431.23
    -3 2 11 o 248.02 228.44
    -2 2 11 o 1573.65 1480.64
    -1 2 11 o 1457.30 1632.22
    0 2 11 o 299.96 305.39
    1 2 11 o 77.71 129.19
    2 2 11 o 594.65 579.92
    3 2 11 o 371.83 413.28
    4 2 11 o 219.65 239.56
    5 2 11 o 108.25 106.39
    6 2 11 o 19.73 15.70
    7 2 11 < 3.56 1.95
    -7 3 11 < -0.06 0.22
    -6 3 11 o 49.06 41.76
    -5 3 11 o 635.60 625.91
    -4 3 11 o 274.35 283.51
    -3 3 11 o 43.90 41.24
    -2 3 11 o 111.75 82.77
    -1 3 11 o 382.22 497.84
    0 3 11 o 306.82 334.68
    1 3 11 o 179.76 182.36
    2 3 11 o 1115.04 1242.93
    3 3 11 o 4.70 18.78
    4 3 11 o 387.46 400.69
    5 3 11 o 125.75 102.89
    6 3 11 < 3.91 6.25
    7 3 11 o 96.82 88.92
    -7 4 11 o 25.51 29.36
    -6 4 11 o 176.80 170.49
    -5 4 11 o 25.63 37.33
    -4 4 11 o 181.54 140.01
    -3 4 11 o 37.51 22.33
    -2 4 11 o 170.93 172.85
    -1 4 11 o 1086.45 882.31
    0 4 11 o 103.27 120.94
    1 4 11 o 374.38 258.33
    2 4 11 o 28.62 24.48
    3 4 11 o 124.02 113.49
    4 4 11 o 434.55 442.00
    5 4 11 o 272.73 260.31
    6 4 11 o 20.92 18.61
    7 4 11 < 4.33 8.12
    -7 5 11 o 14.05 4.44
    -6 5 11 o 24.06 24.42
    -5 5 11 o 225.24 245.87
    -4 5 11 o 74.22 89.29
    -3 5 11 o 15.70 13.44
    -2 5 11 o 54.60 38.00
    -1 5 11 o 24.03 20.09
    0 5 11 o 40.79 39.89
    1 5 11 < 3.69 5.36
    2 5 11 o 10.87 17.45
    3 5 11 < 7.69 7.13
    4 5 11 o 214.42 214.49
    5 5 11 o 151.81 165.45
    6 5 11 o 10.18 15.57
    -6 6 11 < 6.25 3.60
    -5 6 11 o 338.33 341.01
    -4 6 11 o 18.07 9.18
    -3 6 11 o 633.49 758.62
    -2 6 11 o 191.57 215.35
    -1 6 11 o 91.65 90.65
    0 6 11 o 316.55 283.64
    1 6 11 o 26.86 42.06
    2 6 11 o 289.72 343.66
    3 6 11 o 98.65 104.00
    4 6 11 o 55.36 41.73
    5 6 11 o 9.85 8.08
    6 6 11 o 37.10 29.48
    -6 7 11 o 142.28 143.29
    -5 7 11 o 147.76 126.86
    -4 7 11 o 109.80 122.24
    -3 7 11 o 18.01 20.66
    -2 7 11 o 32.37 35.41
    -1 7 11 < 8.39 0.22
    0 7 11 o 182.53 182.77
    1 7 11 < 6.77 1.63
    2 7 11 < 4.24 0.18
    3 7 11 o 435.11 423.28
    4 7 11 o 86.77 73.33
    5 7 11 o 50.84 49.85
    6 7 11 o 46.56 36.29
    -5 8 11 < 1.97 0.25
    -4 8 11 o 140.18 149.10
    -3 8 11 < 5.99 11.49
    -2 8 11 o 55.22 45.07
    -1 8 11 o 43.49 54.92
    0 8 11 o 486.31 508.09
    1 8 11 < 6.07 0.02
    2 8 11 o 244.75 284.88
    3 8 11 o 85.84 80.63
    4 8 11 o 152.16 178.48
    5 8 11 < 6.02 5.19
    -4 9 11 o 89.73 105.57
    -3 9 11 < 2.70 6.97
    -2 9 11 o 15.57 13.65
    -1 9 11 < 0.84 1.69
    0 9 11 o 310.03 309.08
    1 9 11 < 6.93 3.34
    2 9 11 o 135.02 116.68
    3 9 11 o 60.28 78.05
    4 9 11 < 3.63 3.81
    -3 10 11 < 1.64 0.05
    -2 10 11 o 327.46 281.07
    -1 10 11 < 5.22 4.38
    0 10 11 o 214.52 188.73
    1 10 11 < 4.29 4.10
    2 10 11 o 10.00 2.87
    3 10 11 o 62.32 73.91
    -1 11 11 o 105.65 111.47
    0 11 11 o 19.55 22.91
    1 11 11 o 9.88 11.10
    -8 0 12 o 164.60 186.16
    -7 0 12 < 4.72 3.45
    -6 0 12 o 1174.59 1192.14
    -5 0 12 o 391.71 365.03
    -4 0 12 < 1.93 0.57
    -3 0 12 o 831.12 936.18
    -2 0 12 o 1098.33 1019.35
    -1 0 12 o 6481.00 5421.03
    0 0 12 o 1884.12 1422.17
    1 0 12 o 496.06 696.93
    2 0 12 o 320.64 405.09
    3 0 12 o 22.53 10.95
    4 0 12 o 8.30 5.13
    5 0 12 o 203.31 167.40
    6 0 12 o 94.88 132.65
    7 0 12 o 28.95 33.90
    -8 1 12 < -0.86 0.08
    -7 1 12 o 28.13 32.67
    -6 1 12 o 470.77 450.98
    -5 1 12 o 90.21 91.16
    -4 1 12 o 9.14 5.19
    -3 1 12 o 1531.57 1472.23
    -2 1 12 o 943.04 752.73
    -1 1 12 o 76.09 149.99
    0 1 12 o 1730.09 1817.58
    1 1 12 o 24.47 26.37
    2 1 12 o 941.81 1092.08
    3 1 12 o 562.58 551.09
    4 1 12 o 111.70 121.60
    5 1 12 o 107.35 121.63
    6 1 12 o 37.45 46.50
    7 1 12 < 1.34 0.22
    -7 2 12 o 113.95 118.03
    -6 2 12 o 34.49 34.68
    -5 2 12 o 20.19 15.51
    -4 2 12 o 25.42 33.11
    -3 2 12 o 35.97 41.97
    -2 2 12 o 1031.74 773.58
    -1 2 12 o 664.99 665.24
    0 2 12 o 47.58 67.39
    1 2 12 o 136.24 127.61
    2 2 12 o 585.51 470.91
    3 2 12 o 4.57 31.59
    4 2 12 o 167.46 172.20
    5 2 12 o 42.14 34.01
    6 2 12 o 13.89 18.68
    7 2 12 < 1.53 1.46
    -7 3 12 o 41.57 41.81
    -6 3 12 o 23.09 19.98
    -5 3 12 o 135.25 156.04
    -4 3 12 < -0.53 0.93
    -3 3 12 o 842.72 782.90
    -2 3 12 o 61.39 91.02
    -1 3 12 o 4487.20 3928.52
    0 3 12 o 278.92 309.81
    1 3 12 o 26.11 15.45
    2 3 12 o 1788.63 1863.86
    3 3 12 o 44.59 45.90
    4 3 12 o 951.41 966.98
    5 3 12 < 2.54 3.87
    6 3 12 o 36.65 29.51
    7 3 12 o 51.76 57.59
    -7 4 12 o 149.40 152.19
    -6 4 12 o 209.34 218.55
    -5 4 12 o 63.29 75.76
    -4 4 12 o 592.95 550.65
    -3 4 12 o 373.73 321.07
    -2 4 12 o 176.88 167.22
    -1 4 12 o 2412.13 2595.55
    0 4 12 < 8.43 6.57
    1 4 12 o 687.25 519.35
    2 4 12 o 426.51 409.88
    3 4 12 o 340.44 333.07
    4 4 12 o 110.00 131.91
    5 4 12 o 48.92 48.76
    6 4 12 o 101.23 90.48
    7 4 12 o 5.18 4.96
    -7 5 12 < 4.45 8.38
    -6 5 12 < 0.46 4.22
    -5 5 12 o 133.48 116.48
    -4 5 12 o 78.23 86.91
    -3 5 12 o 143.89 148.63
    -2 5 12 o 384.21 400.89
    -1 5 12 o 1002.54 911.71
    0 5 12 o 6.43 2.32
    1 5 12 o 725.47 735.01
    2 5 12 o 88.25 90.00
    3 5 12 o 542.70 554.58
    4 5 12 o 287.71 317.71
    5 5 12 o 6.81 3.70
    6 5 12 o 21.04 14.40
    -6 6 12 o 30.18 28.10
    -5 6 12 < 0.48 5.37
    -4 6 12 o 25.69 18.93
    -3 6 12 o 164.65 193.44
    -2 6 12 < 5.54 3.33
    -1 6 12 o 231.85 273.47
    0 6 12 o 265.81 220.75
    1 6 12 o 146.67 148.97
    2 6 12 < 2.53 3.72
    3 6 12 o 273.75 238.86
    4 6 12 o 83.64 70.96
    5 6 12 < 4.78 1.96
    6 6 12 o 26.91 21.88
    -6 7 12 o 25.26 22.68
    -5 7 12 < 0.87 0.34
    -4 7 12 < 4.77 7.36
    -3 7 12 o 216.15 224.54
    -2 7 12 o 278.89 237.67
    -1 7 12 o 1446.89 1539.69
    0 7 12 o 104.01 96.68
    1 7 12 o 14.57 8.02
    2 7 12 o 378.25 366.85
    3 7 12 o 238.38 243.33
    4 7 12 o 695.74 716.01
    5 7 12 < 4.68 0.28
    -5 8 12 o 39.68 44.08
    -4 8 12 o 32.04 28.72
    -3 8 12 o 416.81 402.92
    -2 8 12 o 13.84 18.30
    -1 8 12 o 253.31 257.99
    0 8 12 o 59.84 57.22
    1 8 12 o 14.90 15.17
    2 8 12 o 20.62 21.53
    3 8 12 o 20.58 31.88
    4 8 12 o 16.72 13.41
    5 8 12 o 15.90 12.12
    -4 9 12 o 289.72 256.85
    -3 9 12 o 7.02 11.12
    -2 9 12 o 56.38 53.62
    -1 9 12 o 51.81 66.80
    0 9 12 o 72.44 60.28
    1 9 12 o 559.51 513.52
    2 9 12 o 266.87 263.03
    3 9 12 o 30.59 24.26
    4 9 12 o 12.13 5.58
    -3 10 12 o 5.72 5.82
    -2 10 12 o 66.59 67.75
    -1 10 12 o 7.37 9.74
    0 10 12 < 1.54 2.77
    1 10 12 o 25.09 22.57
    2 10 12 o 11.13 6.88
    3 10 12 o 15.60 14.13
    0 11 12 o 7.68 5.89
    -8 1 13 o 36.62 30.21
    -7 1 13 o 100.01 93.65
    -6 1 13 o 51.56 39.85
    -5 1 13 o 242.92 251.27
    -4 1 13 o 340.71 390.44
    -3 1 13 o 456.12 557.03
    -2 1 13 o 827.31 770.69
    -1 1 13 o 2647.81 2477.36
    0 1 13 o 2699.46 2844.58
    1 1 13 o 274.57 285.70
    2 1 13 o 155.36 135.02
    3 1 13 o 407.67 342.47
    4 1 13 o 13.27 7.03
    5 1 13 < 2.34 0.02
    6 1 13 < 2.70 1.61
    7 1 13 o 4.84 0.12
    -7 2 13 o 202.22 212.93
    -6 2 13 o 8.17 4.85
    -5 2 13 o 39.97 38.04
    -4 2 13 o 126.16 102.30
    -3 2 13 o 17.77 18.81
    -2 2 13 o 2534.85 2533.51
    -1 2 13 o 548.07 486.61
    0 2 13 o 10215.60 9493.32
    1 2 13 o 573.94 678.83
    2 2 13 o 1863.86 1915.69
    3 2 13 o 1755.68 1856.86
    4 2 13 o 143.54 146.71
    5 2 13 o 821.41 922.20
    6 2 13 o 225.73 204.37
    7 2 13 o 257.63 242.56
    -7 3 13 < 2.90 2.18
    -6 3 13 o 373.50 369.29
    -5 3 13 o 327.17 345.11
    -4 3 13 < 6.10 3.32
    -3 3 13 o 233.39 186.00
    -2 3 13 o 5734.64 5263.68
    -1 3 13 o 258.10 185.44
    0 3 13 o 647.46 609.21
    1 3 13 o 1830.17 1649.09
    2 3 13 o 48.44 12.35
    3 3 13 o 25.76 19.97
    4 3 13 o 456.48 396.03
    5 3 13 o 15.99 11.78
    6 3 13 o 62.64 45.29
    7 3 13 o 9.86 7.87
    -7 4 13 o 19.00 16.75
    -6 4 13 o 95.94 114.33
    -5 4 13 o 219.62 184.51
    -4 4 13 < 0.34 2.04
    -3 4 13 o 184.02 154.82
    -2 4 13 o 95.51 112.00
    -1 4 13 o 172.00 234.92
    0 4 13 o 41.12 34.84
    1 4 13 o 22.33 7.64
    2 4 13 o 8.39 3.24
    3 4 13 o 29.33 48.62
    4 4 13 o 158.98 136.02
    5 4 13 o 11.61 6.33
    6 4 13 < -0.86 0.36
    7 4 13 < -0.52 1.70
    -7 5 13 < -0.30 0.48
    -6 5 13 o 41.52 38.37
    -5 5 13 o 236.86 248.60
    -4 5 13 o 31.30 47.94
    -3 5 13 o 153.25 156.09
    -2 5 13 o 6.14 0.06
    -1 5 13 o 822.59 838.66
    0 5 13 o 231.50 193.33
    1 5 13 o 111.70 107.15
    2 5 13 o 86.69 96.16
    3 5 13 o 17.22 15.73
    4 5 13 o 49.90 39.98
    5 5 13 o 64.81 63.89
    6 5 13 o 10.51 9.74
    -6 6 13 o 6.04 9.46
    -5 6 13 o 181.05 197.59
    -4 6 13 o 44.27 52.91
    -3 6 13 o 77.37 69.41
    -2 6 13 o 843.35 833.36
    -1 6 13 o 176.57 180.72
    0 6 13 o 699.98 775.46
    1 6 13 o 1131.87 1097.10
    2 6 13 o 194.07 200.76
    3 6 13 o 991.69 979.54
    4 6 13 o 179.31 164.23
    5 6 13 o 443.80 416.97
    6 6 13 o 78.41 72.31
    -6 7 13 o 5.58 0.11
    -5 7 13 o 37.84 32.91
    -4 7 13 o 41.93 57.47
    -3 7 13 o 36.84 35.76
    -2 7 13 o 35.83 44.55
    -1 7 13 o 1640.37 1590.53
    0 7 13 o 42.03 56.41
    1 7 13 < 2.67 0.22
    2 7 13 o 55.64 45.42
    3 7 13 o 221.34 191.66
    4 7 13 o 9.74 6.30
    5 7 13 o 6.19 1.76
    -5 8 13 o 16.83 18.28
    -4 8 13 o 14.01 15.24
    -3 8 13 o 71.26 76.45
    -2 8 13 o 13.24 12.14
    -1 8 13 o 500.72 447.61
    0 8 13 o 746.11 766.86
    1 8 13 < 4.63 0.25
    2 8 13 o 315.67 326.37
    3 8 13 o 67.14 77.29
    4 8 13 o 170.10 159.60
    5 8 13 o 21.50 19.08
    -4 9 13 < 2.65 0.24
    -3 9 13 o 27.55 44.51
    -2 9 13 o 34.45 23.58
    -1 9 13 o 91.38 95.36
    0 9 13 o 161.34 147.96
    1 9 13 o 9.87 8.15
    2 9 13 < -0.06 2.78
    3 9 13 o 61.46 48.53
    4 9 13 o 6.96 2.11
    -3 10 13 o 34.61 28.76
    -2 10 13 o 222.08 229.74
    -1 10 13 o 67.13 57.19
    0 10 13 o 51.40 50.69
    1 10 13 < 3.56 13.42
    2 10 13 o 125.66 124.51
    -7 0 14 < 8.77 14.05
    -6 0 14 o 48.44 54.34
    -5 0 14 o 247.57 283.73
    -4 0 14 o 85.92 102.23
    -3 0 14 o 260.62 213.55
    -2 0 14 o 4334.73 4029.41
    -1 0 14 o 1714.29 1127.24
    0 0 14 o 1967.13 1552.20
    1 0 14 o 76.56 66.32
    2 0 14 o 1835.11 1825.12
    3 0 14 o 151.29 254.13
    4 0 14 o 39.94 49.69
    5 0 14 o 57.70 54.28
    6 0 14 o 118.85 122.14
    7 0 14 o 94.26 121.54
    -7 1 14 o 139.22 143.46
    -6 1 14 o 24.14 28.98
    -5 1 14 o 12.25 12.67
    -4 1 14 o 362.17 340.24
    -3 1 14 o 888.42 794.44
    -2 1 14 o 291.37 340.81
    -1 1 14 o 1396.17 1211.68
    0 1 14 o 20.32 0.22
    1 1 14 o 2769.34 2832.08
    2 1 14 o 376.05 359.48
    3 1 14 o 85.31 83.14
    4 1 14 o 306.52 351.92
    5 1 14 o 40.35 24.28
    6 1 14 o 135.93 135.30
    7 1 14 o 152.46 142.16
    -7 2 14 o 100.07 110.26
    -6 2 14 o 124.20 115.94
    -5 2 14 o 33.96 48.07
    -4 2 14 o 194.40 177.23
    -3 2 14 o 995.92 830.96
    -2 2 14 o 169.14 164.73
    -1 2 14 o 118.51 85.29
    0 2 14 o 1122.18 947.42
    1 2 14 o 2117.29 1768.93
    2 2 14 o 681.54 601.95
    3 2 14 o 127.72 156.02
    4 2 14 o 210.20 223.32
    5 2 14 < 3.81 1.38
    6 2 14 o 6.52 13.67
    7 2 14 o 16.56 25.67
    -7 3 14 o 10.95 13.27
    -6 3 14 o 53.01 47.32
    -5 3 14 o 177.69 199.16
    -4 3 14 o 100.39 110.85
    -3 3 14 o 84.93 81.64
    -2 3 14 o 78.86 48.99
    -1 3 14 o 160.79 189.66
    0 3 14 o 341.94 229.00
    1 3 14 o 10.03 1.36
    2 3 14 o 296.99 222.33
    3 3 14 o 328.08 374.69
    4 3 14 o 302.11 316.65
    5 3 14 o 29.75 20.24
    6 3 14 o 154.73 156.39
    7 3 14 o 171.42 181.88
    -7 4 14 o 9.31 15.57
    -6 4 14 < 4.54 4.34
    -5 4 14 o 13.41 1.92
    -4 4 14 o 112.08 118.98
    -3 4 14 o 1208.22 1250.12
    -2 4 14 o 7.81 2.98
    -1 4 14 < 4.51 1.93
    0 4 14 o 1203.30 1271.16
    1 4 14 o 54.27 28.11
    2 4 14 o 32.93 24.68
    3 4 14 o 500.19 549.65
    4 4 14 o 213.50 180.60
    5 4 14 o 68.55 48.78
    6 4 14 < 5.47 3.47
    -7 5 14 o 41.70 63.79
    -6 5 14 o 58.40 48.77
    -5 5 14 o 19.32 19.57
    -4 5 14 o 88.09 83.56
    -3 5 14 o 49.09 48.59
    -2 5 14 o 581.36 539.96
    -1 5 14 o 334.75 351.80
    0 5 14 o 90.49 76.96
    1 5 14 o 25.47 39.34
    2 5 14 o 1496.44 1505.94
    3 5 14 o 280.07 301.03
    4 5 14 o 19.15 26.53
    5 5 14 o 67.51 53.24
    6 5 14 o 231.77 215.93
    -6 6 14 o 9.68 5.93
    -5 6 14 o 8.26 0.89
    -4 6 14 < 2.99 4.66
    -3 6 14 o 51.27 34.00
    -2 6 14 o 185.77 167.41
    -1 6 14 o 40.20 31.90
    0 6 14 < 5.33 0.54
    1 6 14 o 75.16 79.24
    2 6 14 o 102.60 133.90
    3 6 14 o 9.51 0.05
    4 6 14 o 56.46 60.87
    5 6 14 o 36.66 36.26
    6 6 14 o 63.01 70.65
    -6 7 14 o 40.52 35.40
    -5 7 14 o 82.08 88.99
    -4 7 14 o 175.39 165.91
    -3 7 14 < 4.13 1.68
    -2 7 14 o 17.36 25.78
    -1 7 14 o 66.85 56.75
    0 7 14 o 476.78 539.62
    1 7 14 o 251.95 241.28
    2 7 14 o 582.03 609.00
    3 7 14 o 34.10 32.01
    4 7 14 o 39.95 30.27
    5 7 14 < 3.66 3.29
    -5 8 14 o 65.84 56.64
    -4 8 14 o 17.05 9.99
    -3 8 14 o 85.12 90.54
    -2 8 14 o 15.14 11.54
    -1 8 14 o 572.80 532.16
    0 8 14 < 4.90 0.60
    1 8 14 o 264.38 277.04
    2 8 14 o 72.70 57.98
    3 8 14 < 4.03 0.03
    4 8 14 o 5.21 0.15
    -4 9 14 o 106.79 105.02
    -3 9 14 < 4.29 3.52
    -2 9 14 o 9.80 25.46
    -1 9 14 o 40.34 36.92
    0 9 14 o 63.60 67.52
    1 9 14 o 106.54 107.70
    2 9 14 < 3.21 4.14
    3 9 14 < 0.64 0.57
    4 9 14 o 269.40 263.62
    -3 10 14 o 10.45 4.28
    -2 10 14 < -1.26 1.95
    -1 10 14 o 34.05 38.51
    0 10 14 o 79.64 70.69
    1 10 14 o 61.79 51.77
    2 10 14 o 16.51 10.32
    -7 1 15 o 258.36 252.70
    -6 1 15 o 87.89 92.41
    -5 1 15 o 30.47 28.45
    -4 1 15 < 2.98 0.57
    -3 1 15 < -2.45 0.27
    -2 1 15 o 570.12 669.44
    -1 1 15 o 3444.39 3165.78
    0 1 15 o 1354.86 985.53
    1 1 15 o 119.50 93.16
    2 1 15 o 187.19 205.41
    3 1 15 o 1023.62 1069.39
    4 1 15 o 119.49 121.61
    5 1 15 o 6.74 6.66
    6 1 15 o 81.29 99.37
    7 1 15 o 6.33 7.69
    -7 2 15 o 49.85 55.79
    -6 2 15 o 712.71 742.25
    -5 2 15 o 850.48 823.95
    -4 2 15 < -2.16 0.28
    -3 2 15 o 243.12 210.04
    -2 2 15 o 102.15 118.30
    -1 2 15 o 786.76 632.82
    0 2 15 o 1322.16 1175.20
    1 2 15 o 621.29 641.73
    2 2 15 o 21.69 33.39
    3 2 15 o 955.94 915.61
    4 2 15 < 4.56 1.49
    5 2 15 o 333.49 286.59
    6 2 15 o 6.36 14.10
    7 2 15 o 11.31 12.01
    -7 3 15 o 55.66 53.93
    -6 3 15 o 108.30 103.65
    -5 3 15 < 0.58 0.03
    -4 3 15 o 41.19 27.81
    -3 3 15 o 351.48 337.07
    -2 3 15 o 6952.36 6376.79
    -1 3 15 o 294.20 190.36
    0 3 15 o 83.09 118.03
    1 3 15 o 1116.30 1177.05
    2 3 15 o 86.23 90.90
    3 3 15 o 32.98 47.11
    4 3 15 o 2198.88 2268.12
    5 3 15 o 5.44 8.77
    6 3 15 o 15.12 16.05
    7 3 15 o 24.62 10.86
    -7 4 15 < -0.85 1.45
    -6 4 15 o 46.64 47.12
    -5 4 15 o 88.12 121.83
    -4 4 15 o 38.79 27.99
    -3 4 15 o 239.44 248.28
    -2 4 15 o 517.22 434.27
    -1 4 15 o 154.71 176.88
    0 4 15 < 5.44 0.11
    1 4 15 < 2.21 2.74
    2 4 15 o 84.85 88.87
    3 4 15 o 59.36 35.88
    4 4 15 o 66.47 65.55
    5 4 15 o 409.17 364.51
    6 4 15 o 15.06 14.75
    -6 5 15 o 149.63 151.84
    -5 5 15 o 29.38 30.53
    -4 5 15 o 10.83 7.51
    -3 5 15 o 124.98 113.45
    -2 5 15 o 6.49 4.89
    -1 5 15 o 576.27 597.79
    0 5 15 o 8.66 19.73
    1 5 15 o 309.12 325.30
    2 5 15 o 323.47 279.83
    3 5 15 o 78.43 79.63
    4 5 15 o 84.72 93.65
    5 5 15 o 7.82 3.40
    6 5 15 o 5.01 4.28
    -6 6 15 o 177.51 199.20
    -5 6 15 o 224.28 263.52
    -4 6 15 o 265.13 273.52
    -3 6 15 o 302.91 273.43
    -2 6 15 o 932.13 836.02
    -1 6 15 o 530.34 607.19
    0 6 15 o 35.86 31.13
    1 6 15 o 8.13 7.32
    2 6 15 o 25.98 12.33
    3 6 15 o 232.43 203.65
    4 6 15 o 42.29 48.27
    5 6 15 o 45.21 57.62
    6 6 15 o 32.76 38.87
    -6 7 15 o 13.09 9.06
    -5 7 15 o 24.22 18.58
    -4 7 15 o 198.70 193.46
    -3 7 15 o 190.77 181.76
    -2 7 15 < 6.49 3.99
    -1 7 15 o 2909.84 2838.83
    0 7 15 < 5.80 5.16
    1 7 15 < 3.89 1.66
    2 7 15 o 170.72 174.69
    3 7 15 o 874.63 865.22
    4 7 15 o 87.66 81.99
    5 7 15 o 111.72 109.68
    -5 8 15 o 36.59 39.06
    -4 8 15 o 34.87 41.10
    -3 8 15 o 38.14 52.37
    -2 8 15 o 111.84 101.83
    -1 8 15 < 5.59 0.38
    0 8 15 o 147.99 163.87
    1 8 15 o 31.52 22.78
    2 8 15 o 406.47 415.74
    3 8 15 o 145.26 166.13
    4 8 15 o 71.90 72.25
    -4 9 15 < 5.71 1.62
    -3 9 15 o 20.56 16.41
    -2 9 15 o 139.09 133.96
    -1 9 15 o 15.50 14.66
    0 9 15 < 3.64 2.57
    1 9 15 o 22.14 25.23
    2 9 15 o 246.11 239.41
    3 9 15 < -0.29 1.74
    -2 10 15 o 60.67 56.73
    -1 10 15 o 5.84 2.96
    0 10 15 < -0.89 0.13
    1 10 15 o 74.20 68.98
    2 10 15 o 9.73 9.40
    -7 0 16 o 150.78 166.68
    -6 0 16 o 231.04 224.74
    -5 0 16 o 145.00 151.75
    -4 0 16 o 1137.90 967.72
    -3 0 16 o 22.46 1.64
    -2 0 16 o 694.37 631.40
    -1 0 16 o 339.81 304.78
    0 0 16 o 13400.80 12570.10
    1 0 16 o 5239.73 5159.44
    2 0 16 o 757.51 857.01
    3 0 16 o 30.04 12.56
    4 0 16 o 409.10 418.04
    5 0 16 o 511.70 548.74
    6 0 16 o 40.23 34.44
    7 0 16 o 421.85 404.44
    -7 1 16 o 120.62 107.65
    -6 1 16 o 8.98 12.96
    -5 1 16 o 185.51 236.10
    -4 1 16 o 265.64 270.25
    -3 1 16 o 96.85 75.98
    -2 1 16 o 2560.67 2233.46
    -1 1 16 o 155.66 98.74
    0 1 16 < 19.79 21.71
    1 1 16 o 45.81 67.43
    2 1 16 o 312.60 269.84
    3 1 16 o 766.02 873.88
    4 1 16 o 18.89 17.48
    5 1 16 o 68.02 77.78
    6 1 16 o 333.72 306.51
    7 1 16 < 2.67 5.45
    -7 2 16 o 18.26 20.28
    -6 2 16 o 31.09 28.18
    -5 2 16 o 10.77 6.02
    -4 2 16 o 125.96 128.62
    -3 2 16 o 600.76 520.09
    -2 2 16 < 1.18 0.66
    -1 2 16 o 14.14 7.99
    0 2 16 o 1728.96 1665.02
    1 2 16 o 544.21 554.56
    2 2 16 o 190.22 209.30
    3 2 16 o 310.15 353.43
    4 2 16 o 136.75 159.67
    5 2 16 o 64.60 78.94
    6 2 16 o 216.38 251.39
    7 2 16 o 8.40 3.36
    -7 3 16 o 94.02 79.00
    -6 3 16 < 5.18 5.50
    -5 3 16 o 74.28 82.74
    -4 3 16 o 26.20 30.76
    -3 3 16 o 235.16 248.29
    -2 3 16 o 1176.06 1026.83
    -1 3 16 o 904.55 950.60
    0 3 16 o 107.41 133.04
    1 3 16 o 1478.74 1445.52
    2 3 16 o 49.43 62.09
    3 3 16 o 651.71 644.80
    4 3 16 o 59.60 55.17
    5 3 16 < 3.33 0.43
    6 3 16 o 16.45 20.36
    -7 4 16 o 12.72 12.05
    -6 4 16 o 43.41 56.09
    -5 4 16 o 358.91 390.41
    -4 4 16 o 265.06 278.89
    -3 4 16 < 4.16 2.77
    -2 4 16 o 541.71 552.91
    -1 4 16 o 874.28 952.78
    0 4 16 o 1024.00 1020.13
    1 4 16 o 650.02 591.99
    2 4 16 o 1281.42 1353.25
    3 4 16 o 1261.58 1318.50
    4 4 16 o 82.17 72.58
    5 4 16 o 365.02 324.67
    6 4 16 o 255.70 242.58
    -6 5 16 < 2.79 2.46
    -5 5 16 o 103.43 90.65
    -4 5 16 o 470.55 469.47
    -3 5 16 o 92.44 102.63
    -2 5 16 o 75.25 53.89
    -1 5 16 o 15.57 5.09
    0 5 16 < 2.62 0.06
    1 5 16 o 94.73 64.71
    2 5 16 o 14.76 5.35
    3 5 16 o 254.22 265.26
    4 5 16 o 208.27 211.41
    5 5 16 o 471.37 396.01
    6 5 16 o 132.66 122.08
    -6 6 16 < 3.85 1.44
    -5 6 16 o 34.32 33.34
    -4 6 16 < 4.52 1.96
    -3 6 16 o 10.55 14.62
    -2 6 16 o 60.02 64.21
    -1 6 16 o 281.21 261.33
    0 6 16 o 13.37 15.08
    1 6 16 o 61.99 60.82
    2 6 16 o 64.19 71.37
    3 6 16 o 19.80 11.89
    4 6 16 o 91.33 94.67
    5 6 16 o 55.20 63.88
    -5 7 16 o 63.36 52.70
    -4 7 16 o 35.61 47.53
    -3 7 16 o 282.89 288.89
    -2 7 16 o 1078.34 1001.43
    -1 7 16 o 20.79 12.45
    0 7 16 o 16.43 12.42
    1 7 16 < 4.48 1.46
    2 7 16 o 51.21 42.45
    3 7 16 o 275.05 294.26
    4 7 16 o 104.93 102.99
    5 7 16 o 5.51 6.59
    -5 8 16 o 32.52 37.38
    -4 8 16 o 59.91 75.96
    -3 8 16 o 217.72 212.59
    -2 8 16 o 187.08 196.52
    -1 8 16 o 7.39 7.34
    0 8 16 o 25.76 30.56
    1 8 16 o 448.02 450.45
    2 8 16 o 18.98 20.35
    3 8 16 o 445.67 362.09
    4 8 16 o 143.71 127.74
    -4 9 16 < 3.54 2.31
    -3 9 16 o 29.74 31.15
    -2 9 16 o 39.65 26.85
    -1 9 16 < 3.39 2.03
    0 9 16 < 1.40 0.15
    1 9 16 o 21.56 25.99
    2 9 16 < 1.93 0.04
    3 9 16 < 3.67 5.01
    -2 10 16 o 11.83 12.02
    -1 10 16 o 39.31 43.61
    0 10 16 < 1.63 0.01
    1 10 16 o 118.84 112.75
    2 10 16 < 0.84 7.86
    -7 1 17 o 240.28 242.54
    -6 1 17 o 49.77 67.64
    -5 1 17 o 65.78 67.36
    -4 1 17 < 3.97 0.66
    -3 1 17 o 257.22 223.97
    -2 1 17 o 2923.14 2498.25
    -1 1 17 < 3.98 0.11
    0 1 17 o 979.33 673.34
    1 1 17 o 36.08 40.68
    2 1 17 o 1161.60 1021.38
    3 1 17 o 220.83 266.81
    4 1 17 < 2.52 9.34
    5 1 17 < 2.51 1.46
    6 1 17 o 215.69 176.39
    7 1 17 o 21.80 18.53
    -7 2 17 o 42.69 37.34
    -6 2 17 o 24.89 20.30
    -5 2 17 o 35.53 35.10
    -4 2 17 o 137.98 137.16
    -3 2 17 o 353.89 358.16
    -2 2 17 o 920.44 937.26
    -1 2 17 o 432.98 429.63
    0 2 17 o 88.78 133.72
    1 2 17 o 219.51 208.89
    2 2 17 o 455.13 446.09
    3 2 17 o 5.57 0.28
    4 2 17 o 443.71 435.42
    5 2 17 o 6.33 7.49
    6 2 17 o 58.99 65.75
    -7 3 17 o 7.58 5.95
    -6 3 17 o 57.55 46.89
    -5 3 17 o 32.57 40.51
    -4 3 17 < 5.05 5.31
    -3 3 17 o 536.17 508.54
    -2 3 17 o 302.58 219.42
    -1 3 17 o 390.93 316.57
    0 3 17 o 153.88 153.53
    1 3 17 o 1626.06 1553.46
    2 3 17 o 31.14 36.04
    3 3 17 o 18.72 19.42
    4 3 17 o 439.80 412.05
    5 3 17 o 83.65 103.82
    6 3 17 < 1.78 1.53
    -7 4 17 < -3.19 0.08
    -6 4 17 o 6.21 5.22
    -5 4 17 < 0.12 0.03
    -4 4 17 o 191.37 197.31
    -3 4 17 o 18.24 20.82
    -2 4 17 o 77.58 81.55
    -1 4 17 o 216.78 221.37
    0 4 17 o 91.49 78.66
    1 4 17 < 2.97 0.71
    2 4 17 o 45.66 32.68
    3 4 17 < 4.68 0.01
    4 4 17 o 46.56 47.00
    5 4 17 o 186.57 161.92
    6 4 17 o 27.48 27.33
    -6 5 17 < 3.28 1.05
    -5 5 17 o 605.37 666.13
    -4 5 17 o 98.80 99.65
    -3 5 17 o 2012.09 1915.41
    -2 5 17 o 51.34 35.53
    -1 5 17 o 693.10 660.33
    0 5 17 < 0.75 0.04
    1 5 17 o 47.31 38.40
    2 5 17 o 125.24 164.94
    3 5 17 o 510.66 473.51
    4 5 17 o 66.27 74.36
    5 5 17 o 103.58 105.72
    6 5 17 < 1.75 1.97
    -6 6 17 o 297.17 272.16
    -5 6 17 o 6.94 16.29
    -4 6 17 o 56.03 68.09
    -3 6 17 o 186.32 183.74
    -2 6 17 o 250.84 239.95
    -1 6 17 o 2115.32 1912.63
    0 6 17 o 371.42 353.11
    1 6 17 o 9.35 8.51
    2 6 17 o 180.24 163.99
    3 6 17 o 252.06 242.61
    4 6 17 o 23.16 30.04
    5 6 17 o 178.71 199.58
    -5 7 17 < 4.31 2.91
    -4 7 17 o 34.87 35.35
    -3 7 17 o 25.13 34.61
    -2 7 17 o 8.63 7.41
    -1 7 17 o 114.35 109.42
    0 7 17 o 186.84 181.09
    1 7 17 < -0.65 4.29
    2 7 17 o 964.27 977.68
    3 7 17 o 78.84 84.57
    4 7 17 < 2.87 2.72
    5 7 17 o 22.44 19.19
    -4 8 17 o 27.73 29.24
    -3 8 17 < 2.46 1.17
    -2 8 17 o 9.77 11.41
    -1 8 17 o 19.72 13.52
    0 8 17 o 36.29 32.78
    1 8 17 < 2.49 0.08
    2 8 17 o 43.15 54.28
    3 8 17 o 126.92 165.87
    4 8 17 o 32.12 46.02
    -3 9 17 o 90.40 83.15
    -2 9 17 o 49.02 61.62
    -1 9 17 o 77.57 76.54
    0 9 17 o 7.11 4.40
    1 9 17 o 90.79 73.57
    2 9 17 o 237.95 237.45
    3 9 17 < 1.91 0.36
    -2 10 17 o 184.31 167.80
    -1 10 17 o 146.84 152.55
    0 10 17 o 198.62 202.67
    1 10 17 o 9.65 10.39
    -7 0 18 < 3.23 0.35
    -6 0 18 o 221.05 207.91
    -5 0 18 o 460.19 458.03
    -4 0 18 o 503.02 459.79
    -3 0 18 o 567.01 593.84
    -2 0 18 o 39.95 65.84
    -1 0 18 o 36.61 82.32
    0 0 18 o 848.31 677.50
    1 0 18 o 274.84 270.61
    2 0 18 o 31.82 18.04
    3 0 18 o 2100.03 2221.36
    4 0 18 o 244.95 258.36
    5 0 18 o 224.17 186.36
    6 0 18 o 160.33 139.98
    -7 1 18 o 499.64 475.43
    -6 1 18 o 25.38 23.70
    -5 1 18 o 15.03 11.23
    -4 1 18 o 526.88 476.43
    -3 1 18 o 1299.83 1208.83
    -2 1 18 o 530.51 541.70
    -1 1 18 o 68.17 83.50
    0 1 18 o 688.99 742.13
    1 1 18 o 641.77 587.32
    2 1 18 o 777.20 813.13
    3 1 18 o 362.46 379.23
    4 1 18 o 684.66 722.50
    5 1 18 < 4.63 7.75
    6 1 18 o 7.09 5.60
    -7 2 18 o 15.53 17.06
    -6 2 18 o 210.32 225.84
    -5 2 18 o 83.80 64.93
    -4 2 18 o 16.48 20.10
    -3 2 18 o 11.82 7.35
    -2 2 18 o 626.29 530.43
    -1 2 18 o 39.18 35.23
    0 2 18 o 179.87 171.57
    1 2 18 o 10.82 20.66
    2 2 18 o 332.21 366.41
    3 2 18 o 67.22 51.32
    4 2 18 o 227.08 210.82
    5 2 18 o 54.65 40.59
    6 2 18 < 4.28 0.53
    -7 3 18 o 23.94 16.86
    -6 3 18 o 257.87 291.95
    -5 3 18 o 359.86 351.83
    -4 3 18 o 11.04 13.26
    -3 3 18 < 2.28 2.14
    -2 3 18 o 741.23 836.52
    -1 3 18 o 443.99 393.11
    0 3 18 o 217.28 154.32
    1 3 18 o 709.29 761.78
    2 3 18 o 740.96 775.89
    3 3 18 o 846.12 820.87
    4 3 18 o 202.97 234.17
    5 3 18 o 64.11 55.87
    6 3 18 o 22.80 32.30
    -6 4 18 < 0.98 7.71
    -5 4 18 o 17.71 18.98
    -4 4 18 o 611.82 639.99
    -3 4 18 o 6.95 1.49
    -2 4 18 o 1134.36 1037.59
    -1 4 18 o 8.88 5.47
    0 4 18 < 5.13 1.96
    1 4 18 o 800.99 880.69
    2 4 18 o 9.50 7.55
    3 4 18 o 522.22 414.50
    4 4 18 o 68.27 87.28
    5 4 18 o 493.97 500.63
    6 4 18 o 221.02 206.05
    -6 5 18 o 18.70 20.90
    -5 5 18 o 281.55 235.37
    -4 5 18 o 294.99 339.95
    -3 5 18 o 27.27 33.29
    -2 5 18 o 842.24 746.39
    -1 5 18 o 2275.22 2269.48
    0 5 18 o 71.44 63.41
    1 5 18 o 520.99 563.64
    2 5 18 o 321.25 303.12
    3 5 18 o 7.48 11.27
    4 5 18 o 39.29 39.21
    5 5 18 o 244.60 210.48
    6 5 18 o 112.65 96.54
    -6 6 18 < -1.68 0.01
    -5 6 18 o 84.39 81.05
    -4 6 18 o 12.45 8.21
    -3 6 18 o 20.89 10.76
    -2 6 18 o 109.63 132.32
    -1 6 18 o 321.48 289.16
    0 6 18 o 62.37 59.92
    1 6 18 < 0.54 0.00
    2 6 18 o 199.11 206.87
    3 6 18 o 92.53 108.03
    4 6 18 o 86.32 83.54
    5 6 18 o 31.12 43.01
    -5 7 18 o 16.44 24.04
    -4 7 18 o 101.19 107.43
    -3 7 18 < 3.12 0.26
    -2 7 18 o 42.56 44.67
    -1 7 18 o 36.86 29.73
    0 7 18 o 291.33 310.81
    1 7 18 o 105.33 101.00
    2 7 18 o 63.64 51.77
    3 7 18 o 216.72 193.04
    4 7 18 o 201.71 205.86
    -4 8 18 < 3.85 7.07
    -3 8 18 o 97.92 112.42
    -2 8 18 o 66.88 71.03
    -1 8 18 o 117.46 100.89
    0 8 18 o 384.71 364.86
    1 8 18 o 96.72 84.40
    2 8 18 o 62.85 49.44
    3 8 18 o 35.86 43.06
    4 8 18 o 54.46 64.85
    -3 9 18 o 175.64 141.41
    -2 9 18 o 40.67 50.07
    -1 9 18 o 154.99 144.65
    0 9 18 o 529.38 452.03
    1 9 18 o 301.07 255.59
    2 9 18 < 4.36 6.81
    3 9 18 o 23.84 22.23
    -1 10 18 o 97.06 80.97
    0 10 18 < 3.93 4.94
    -7 1 19 o 700.16 674.97
    -6 1 19 o 11.98 12.23
    -5 1 19 o 304.41 301.76
    -4 1 19 o 23.26 15.54
    -3 1 19 o 42.71 39.15
    -2 1 19 o 25.38 18.91
    -1 1 19 o 911.40 797.59
    0 1 19 o 915.14 865.34
    1 1 19 o 3583.96 3460.88
    2 1 19 o 1319.78 1530.49
    3 1 19 o 550.57 533.30
    4 1 19 o 660.08 580.37
    5 1 19 o 91.28 78.27
    6 1 19 o 87.28 86.57
    -7 2 19 o 90.73 104.13
    -6 2 19 o 6.35 5.37
    -5 2 19 o 10.96 8.50
    -4 2 19 o 99.95 109.50
    -3 2 19 o 31.04 39.65
    -2 2 19 o 1161.43 1095.22
    -1 2 19 o 1255.95 1263.72
    0 2 19 o 62.00 76.59
    1 2 19 o 281.39 312.37
    2 2 19 o 433.61 420.26
    3 2 19 o 1143.12 1085.99
    4 2 19 o 100.19 107.53
    5 2 19 o 12.00 8.13
    6 2 19 o 23.96 15.91
    -7 3 19 o 24.19 23.85
    -6 3 19 o 136.62 162.38
    -5 3 19 o 54.59 52.45
    -4 3 19 o 175.46 174.30
    -3 3 19 o 99.24 99.92
    -2 3 19 o 273.90 260.92
    -1 3 19 o 240.04 240.37
    0 3 19 o 60.07 89.58
    1 3 19 o 30.91 25.73
    2 3 19 o 98.61 93.48
    3 3 19 o 969.48 968.11
    4 3 19 o 166.09 181.05
    5 3 19 o 47.34 37.09
    6 3 19 o 235.05 249.54
    -6 4 19 o 34.21 42.14
    -5 4 19 o 6.60 6.95
    -4 4 19 o 27.35 26.03
    -3 4 19 o 655.19 628.09
    -2 4 19 o 6.11 7.21
    -1 4 19 < 2.84 1.73
    0 4 19 o 155.88 156.24
    1 4 19 o 51.58 71.04
    2 4 19 o 7.51 1.04
    3 4 19 o 6.27 1.77
    4 4 19 o 53.78 61.00
    5 4 19 o 5.62 2.10
    6 4 19 o 49.44 56.16
    -6 5 19 o 25.23 18.22
    -5 5 19 o 24.95 19.69
    -4 5 19 o 256.78 269.78
    -3 5 19 o 106.29 115.30
    -2 5 19 o 6387.48 6132.00
    -1 5 19 o 263.84 255.79
    0 5 19 o 87.03 108.42
    1 5 19 o 16.78 11.06
    2 5 19 o 261.56 238.90
    3 5 19 o 9.56 12.74
    4 5 19 < 4.66 4.51
    5 5 19 o 12.61 9.71
    -6 6 19 o 32.13 39.41
    -5 6 19 o 28.24 33.77
    -4 6 19 o 246.95 255.18
    -3 6 19 o 759.59 743.64
    -2 6 19 o 772.25 724.44
    -1 6 19 o 502.80 438.11
    0 6 19 < 3.41 1.18
    1 6 19 o 398.17 399.59
    2 6 19 o 250.43 257.83
    3 6 19 o 618.65 607.31
    4 6 19 o 53.67 51.53
    5 6 19 < 0.56 0.11
    -5 7 19 o 9.82 7.09
    -4 7 19 o 190.02 212.24
    -3 7 19 o 7.94 10.64
    -2 7 19 o 45.08 56.26
    -1 7 19 o 31.61 38.93
    0 7 19 o 263.02 260.98
    1 7 19 o 196.84 176.68
    2 7 19 o 153.08 135.72
    3 7 19 o 25.47 34.41
    4 7 19 o 96.78 86.60
    -4 8 19 o 5.94 9.24
    -3 8 19 < 3.43 2.03
    -2 8 19 < -0.09 0.00
    -1 8 19 o 61.40 59.54
    0 8 19 o 25.19 23.27
    1 8 19 < -0.67 2.45
    2 8 19 o 184.96 195.32
    3 8 19 o 54.28 52.99
    -3 9 19 o 12.92 8.83
    -2 9 19 o 26.48 24.24
    -1 9 19 o 33.26 40.24
    0 9 19 o 67.95 74.75
    1 9 19 o 23.29 25.63
    2 9 19 o 44.47 43.25
    -7 0 20 o 10.45 5.82
    -6 0 20 o 285.73 293.69
    -5 0 20 o 1383.76 1342.22
    -4 0 20 o 209.29 180.88
    -3 0 20 o 256.14 222.11
    -2 0 20 o 143.43 180.39
    -1 0 20 o 1616.40 1818.24
    0 0 20 o 184.96 203.69
    1 0 20 o 2446.10 2118.05
    2 0 20 o 70.36 113.37
    3 0 20 o 900.97 822.22
    4 0 20 o 40.11 42.89
    5 0 20 o 65.53 61.97
    6 0 20 o 36.25 43.25
    -7 1 20 o 30.34 36.09
    -6 1 20 o 15.03 15.42
    -5 1 20 o 54.77 56.83
    -4 1 20 o 59.50 52.49
    -3 1 20 o 81.58 94.47
    -2 1 20 o 64.48 51.07
    -1 1 20 o 918.09 840.43
    0 1 20 o 10.71 3.61
    1 1 20 o 1085.36 1094.67
    2 1 20 o 9.70 4.21
    3 1 20 o 683.10 668.76
    4 1 20 o 221.21 208.72
    5 1 20 o 68.20 64.12
    6 1 20 o 16.27 6.87
    -7 2 20 o 32.26 34.12
    -6 2 20 o 38.33 42.34
    -5 2 20 o 29.00 23.32
    -4 2 20 < 4.23 2.19
    -3 2 20 o 222.72 212.56
    -2 2 20 o 546.98 552.44
    -1 2 20 < 4.16 4.68
    0 2 20 o 28.47 39.80
    1 2 20 o 50.01 43.08
    2 2 20 o 187.87 226.72
    3 2 20 o 226.37 200.14
    4 2 20 o 211.46 186.97
    5 2 20 o 234.42 187.64
    6 2 20 o 20.79 21.97
    -6 3 20 o 18.21 12.17
    -5 3 20 o 210.44 204.07
    -4 3 20 o 10.83 15.38
    -3 3 20 o 317.05 275.39
    -2 3 20 o 66.78 33.12
    -1 3 20 o 330.69 347.16
    0 3 20 o 326.38 349.48
    1 3 20 o 220.48 195.26
    2 3 20 < 3.35 0.07
    3 3 20 < 1.63 0.58
    4 3 20 o 15.37 21.51
    5 3 20 o 52.82 53.72
    6 3 20 o 153.40 132.41
    -6 4 20 o 392.61 382.13
    -5 4 20 o 168.25 136.21
    -4 4 20 o 330.96 316.58
    -3 4 20 o 51.42 62.17
    -2 4 20 o 88.45 62.67
    -1 4 20 o 623.47 586.89
    0 4 20 o 1291.24 1308.19
    1 4 20 o 26.86 13.37
    2 4 20 < 0.20 0.77
    3 4 20 o 57.85 43.93
    4 4 20 o 6.36 9.35
    5 4 20 o 132.02 117.86
    6 4 20 < 3.48 3.82
    -6 5 20 < 4.37 6.06
    -5 5 20 o 27.98 25.34
    -4 5 20 < 3.46 0.31
    -3 5 20 o 112.08 104.69
    -2 5 20 o 16.67 17.36
    -1 5 20 o 115.91 114.97
    0 5 20 < 5.03 8.54
    1 5 20 o 77.24 76.06
    2 5 20 o 229.09 262.89
    3 5 20 o 60.00 48.79
    4 5 20 < 3.96 2.45
    5 5 20 o 40.52 38.61
    -5 6 20 o 18.46 23.89
    -4 6 20 o 33.67 28.89
    -3 6 20 o 39.12 31.61
    -2 6 20 < 1.62 0.79
    -1 6 20 o 208.91 191.33
    0 6 20 o 13.40 21.23
    1 6 20 o 108.60 104.21
    2 6 20 o 59.31 42.37
    3 6 20 < 2.08 0.01
    4 6 20 o 82.66 83.04
    5 6 20 o 10.67 14.10
    -5 7 20 < 3.47 4.47
    -4 7 20 < 3.21 2.87
    -3 7 20 o 58.99 63.38
    -2 7 20 o 159.17 173.57
    -1 7 20 o 340.88 304.86
    0 7 20 o 6.10 1.43
    1 7 20 < 4.72 4.61
    2 7 20 o 153.65 166.48
    3 7 20 o 39.64 37.84
    4 7 20 o 56.36 42.37
    -4 8 20 < 1.31 0.13
    -3 8 20 o 18.08 23.35
    -2 8 20 o 86.26 84.50
    -1 8 20 o 401.34 358.89
    0 8 20 o 169.69 160.31
    1 8 20 o 42.28 46.80
    2 8 20 o 52.39 49.55
    3 8 20 o 20.65 27.19
    -3 9 20 o 215.32 184.89
    -2 9 20 o 45.44 38.81
    -1 9 20 o 133.74 160.30
    0 9 20 o 16.95 34.52
    1 9 20 < 1.18 0.42
    2 9 20 o 20.14 12.42
    -7 1 21 o 6.33 1.53
    -6 1 21 o 7.55 6.95
    -5 1 21 o 110.53 104.37
    -4 1 21 o 3071.30 2757.75
    -3 1 21 o 888.42 919.00
    -2 1 21 o 140.81 174.66
    -1 1 21 o 107.29 103.49
    0 1 21 < 1.96 0.63
    1 1 21 < 2.72 2.41
    2 1 21 o 1653.29 1728.04
    3 1 21 o 2490.44 2419.03
    4 1 21 o 95.50 101.90
    5 1 21 o 12.03 5.81
    6 1 21 o 15.69 14.97
    -7 2 21 o 40.66 42.22
    -6 2 21 o 24.57 22.18
    -5 2 21 o 32.79 32.06
    -4 2 21 o 488.95 458.22
    -3 2 21 o 507.57 461.48
    -2 2 21 o 20.35 29.79
    -1 2 21 o 12.23 17.67
    0 2 21 o 159.26 162.66
    1 2 21 o 931.74 966.04
    2 2 21 o 1270.30 1272.08
    3 2 21 o 919.43 979.50
    4 2 21 o 83.12 78.11
    5 2 21 o 152.91 139.18
    6 2 21 o 414.71 408.32
    -6 3 21 o 67.45 61.99
    -5 3 21 < 5.38 0.13
    -4 3 21 o 205.10 225.56
    -3 3 21 o 3993.48 3676.78
    -2 3 21 o 602.11 586.45
    -1 3 21 o 218.65 244.46
    0 3 21 o 11.59 17.83
    1 3 21 o 1057.21 990.84
    2 3 21 o 257.42 271.67
    3 3 21 o 387.04 394.34
    4 3 21 o 293.16 329.59
    5 3 21 o 25.03 32.56
    6 3 21 o 130.40 122.46
    -6 4 21 < 1.88 0.01
    -5 4 21 o 120.91 121.63
    -4 4 21 o 133.54 146.26
    -3 4 21 o 344.41 300.74
    -2 4 21 o 462.08 437.11
    -1 4 21 o 8.67 10.98
    0 4 21 o 306.71 311.80
    1 4 21 o 165.74 204.18
    2 4 21 o 90.57 82.46
    3 4 21 < -0.42 1.97
    4 4 21 < 0.75 1.53
    5 4 21 o 52.60 47.57
    -6 5 21 o 51.27 50.36
    -5 5 21 o 36.57 51.45
    -4 5 21 o 130.60 147.38
    -3 5 21 o 14.57 10.43
    -2 5 21 o 1640.61 1609.47
    -1 5 21 o 666.86 640.19
    0 5 21 < 2.73 2.29
    1 5 21 o 1002.36 972.75
    2 5 21 o 136.18 117.99
    3 5 21 o 5.75 5.62
    4 5 21 o 45.23 42.73
    5 5 21 o 15.68 7.66
    -5 6 21 o 6.66 4.94
    -4 6 21 o 10.38 14.94
    -3 6 21 o 8.70 10.59
    -2 6 21 o 171.42 146.96
    -1 6 21 o 46.36 59.01
    0 6 21 o 569.15 591.24
    1 6 21 o 1073.87 1087.75
    2 6 21 o 85.54 61.46
    3 6 21 o 58.39 52.59
    4 6 21 o 155.79 140.49
    -4 7 21 o 167.52 172.93
    -3 7 21 o 89.21 104.16
    -2 7 21 o 1237.12 1259.68
    -1 7 21 o 678.72 636.85
    0 7 21 o 301.45 288.04
    1 7 21 o 6.14 4.28
    2 7 21 o 305.07 315.36
    3 7 21 o 65.92 65.37
    4 7 21 < -0.82 2.16
    -4 8 21 o 66.74 71.67
    -3 8 21 o 11.24 3.99
    -2 8 21 o 21.93 22.08
    -1 8 21 < 5.70 0.35
    0 8 21 < 3.31 8.05
    1 8 21 o 36.88 35.33
    2 8 21 o 55.40 47.23
    3 8 21 o 17.89 19.84
    -2 9 21 < 0.67 0.12
    -1 9 21 o 102.57 90.55
    0 9 21 < 3.47 0.49
    1 9 21 < 3.94 0.48
    -7 0 22 o 131.40 165.80
    -6 0 22 o 264.51 256.62
    -5 0 22 o 256.24 304.81
    -4 0 22 o 521.92 432.62
    -3 0 22 o 457.35 489.58
    -2 0 22 o 490.03 482.25
    -1 0 22 o 1804.25 1614.41
    0 0 22 o 8.82 10.92
    1 0 22 o 6.44 7.39
    2 0 22 < 6.86 3.52
    3 0 22 o 732.08 636.21
    4 0 22 o 566.82 550.87
    5 0 22 o 43.80 66.36
    6 0 22 o 62.37 62.14
    -6 1 22 o 84.13 83.58
    -5 1 22 < 0.79 0.01
    -4 1 22 o 631.76 571.14
    -3 1 22 o 360.71 372.84
    -2 1 22 o 81.14 79.19
    -1 1 22 o 163.14 171.99
    0 1 22 o 95.07 94.22
    1 1 22 o 18.33 15.49
    2 1 22 o 1356.23 1326.73
    3 1 22 o 404.02 426.52
    4 1 22 o 858.90 879.31
    5 1 22 o 39.43 36.67
    6 1 22 o 10.71 12.17
    -6 2 22 o 142.49 140.76
    -5 2 22 o 63.30 64.77
    -4 2 22 o 149.75 161.13
    -3 2 22 o 226.16 200.37
    -2 2 22 o 68.93 41.18
    -1 2 22 o 186.55 214.49
    0 2 22 o 4.99 4.52
    1 2 22 o 8.77 9.46
    2 2 22 o 534.95 530.87
    3 2 22 o 148.59 157.01
    4 2 22 o 29.34 31.29
    5 2 22 < 5.82 5.43
    6 2 22 o 78.79 63.02
    -6 3 22 o 16.23 11.49
    -5 3 22 o 169.15 155.09
    -4 3 22 < 2.93 5.30
    -3 3 22 o 515.91 519.08
    -2 3 22 o 115.78 95.90
    -1 3 22 o 41.56 45.07
    0 3 22 < 1.33 1.35
    1 3 22 o 152.43 160.53
    2 3 22 < 6.43 13.15
    3 3 22 o 133.84 116.40
    4 3 22 o 879.93 804.78
    5 3 22 o 31.94 24.15
    -6 4 22 o 55.27 65.49
    -5 4 22 < 7.08 4.55
    -4 4 22 o 20.18 28.13
    -3 4 22 o 79.22 83.85
    -2 4 22 o 311.80 296.87
    -1 4 22 o 946.32 986.53
    0 4 22 o 99.39 91.40
    1 4 22 o 10.88 1.77
    2 4 22 o 309.18 312.81
    3 4 22 o 284.97 289.14
    4 4 22 o 8.75 11.97
    5 4 22 o 51.28 30.48
    -5 5 22 o 41.00 33.01
    -4 5 22 < -0.36 0.94
    -3 5 22 o 339.53 308.38
    -2 5 22 o 212.75 197.20
    -1 5 22 o 27.68 35.76
    0 5 22 o 12.15 15.56
    1 5 22 o 412.97 382.18
    2 5 22 o 710.98 723.57
    3 5 22 o 83.18 81.13
    4 5 22 o 153.65 163.21
    5 5 22 o 129.21 136.71
    -5 6 22 o 7.46 7.91
    -4 6 22 o 8.35 9.91
    -3 6 22 < 3.86 4.20
    -2 6 22 o 279.73 242.22
    -1 6 22 o 31.58 32.12
    0 6 22 < 3.33 0.64
    1 6 22 o 11.02 1.81
    2 6 22 o 7.60 2.66
    3 6 22 o 254.80 235.08
    4 6 22 o 11.39 25.62
    -4 7 22 o 70.25 69.39
    -3 7 22 o 204.96 200.68
    -2 7 22 o 52.65 63.69
    -1 7 22 < 3.77 3.01
    0 7 22 o 62.75 56.99
    1 7 22 o 7.17 8.95
    2 7 22 o 124.65 113.25
    3 7 22 < 0.33 0.01
    4 7 22 o 10.24 15.61
    -3 8 22 o 103.10 73.73
    -2 8 22 o 269.24 238.94
    -1 8 22 < 2.71 3.09
    0 8 22 o 145.49 135.42
    1 8 22 o 82.10 83.04
    2 8 22 o 85.34 86.29
    3 8 22 o 6.62 4.06
    -2 9 22 < 5.51 4.90
    -1 9 22 o 100.23 98.53
    0 9 22 o 355.74 325.41
    1 9 22 o 37.95 30.06
    -6 1 23 o 21.09 17.56
    -5 1 23 o 167.65 179.96
    -4 1 23 o 107.86 98.60
    -3 1 23 o 777.72 747.30
    -2 1 23 o 47.86 34.80
    -1 1 23 o 246.45 272.84
    0 1 23 o 303.91 334.34
    1 1 23 o 872.26 844.73
    2 1 23 o 93.49 74.20
    3 1 23 o 186.21 169.08
    4 1 23 o 46.40 37.61
    5 1 23 o 54.11 38.97
    6 1 23 o 351.90 272.27
    -6 2 23 o 142.44 148.55
    -5 2 23 o 154.78 140.12
    -4 2 23 o 166.31 160.85
    -3 2 23 o 960.59 894.62
    -2 2 23 o 165.18 159.30
    -1 2 23 o 421.25 440.07
    0 2 23 o 99.49 110.25
    1 2 23 o 11.59 10.47
    2 2 23 o 48.06 51.62
    3 2 23 o 10.93 14.26
    4 2 23 o 13.80 6.59
    5 2 23 o 201.93 205.58
    -6 3 23 < 2.33 2.34
    -5 3 23 o 167.90 180.38
    -4 3 23 o 38.38 33.52
    -3 3 23 o 401.09 412.14
    -2 3 23 o 1580.72 1438.44
    -1 3 23 o 122.28 122.48
    0 3 23 o 484.42 484.00
    1 3 23 o 184.49 197.69
    2 3 23 o 40.23 23.29
    3 3 23 o 76.64 60.75
    4 3 23 < 5.40 4.48
    5 3 23 o 40.30 36.88
    -6 4 23 o 63.11 58.32
    -5 4 23 o 245.66 235.26
    -4 4 23 o 22.65 25.70
    -3 4 23 o 12.88 12.70
    -2 4 23 o 120.37 120.60
    -1 4 23 o 286.95 279.47
    0 4 23 o 16.03 15.72
    1 4 23 o 1190.57 1245.84
    2 4 23 < 5.25 10.19
    3 4 23 o 15.96 21.32
    4 4 23 o 61.02 46.64
    5 4 23 o 13.40 6.37
    -5 5 23 o 31.34 26.30
    -4 5 23 o 23.26 19.26
    -3 5 23 o 71.36 67.60
    -2 5 23 o 6.86 4.87
    -1 5 23 o 68.98 79.80
    0 5 23 o 304.86 284.22
    1 5 23 o 584.05 589.00
    2 5 23 o 14.78 16.39
    3 5 23 o 6.24 4.09
    4 5 23 o 76.85 75.70
    5 5 23 o 23.44 19.13
    -5 6 23 o 18.85 11.81
    -4 6 23 o 51.09 60.21
    -3 6 23 o 237.15 246.38
    -2 6 23 o 55.03 44.89
    -1 6 23 < 0.87 0.01
    0 6 23 < 3.20 0.46
    1 6 23 o 135.19 126.41
    2 6 23 o 142.46 156.24
    3 6 23 < 0.87 0.02
    4 6 23 < 3.66 3.50
    -4 7 23 o 67.88 65.45
    -3 7 23 o 18.47 25.47
    -2 7 23 o 418.68 405.46
    -1 7 23 o 95.36 128.67
    0 7 23 o 100.09 91.33
    1 7 23 < 4.29 5.50
    2 7 23 o 732.15 759.75
    3 7 23 < 1.97 0.05
    -3 8 23 o 42.95 45.88
    -2 8 23 o 48.05 64.12
    -1 8 23 o 10.91 11.49
    0 8 23 o 34.07 23.61
    1 8 23 o 45.81 58.97
    2 8 23 o 60.31 71.19
    -1 9 23 < 1.72 4.23
    0 9 23 < 2.61 1.81
    -6 0 24 o 198.75 188.73
    -5 0 24 o 8.65 7.66
    -4 0 24 o 1226.06 1114.04
    -3 0 24 o 796.51 723.11
    -2 0 24 o 78.73 91.96
    -1 0 24 o 262.40 285.22
    0 0 24 o 214.88 206.72
    1 0 24 o 222.43 216.78
    2 0 24 o 1714.06 1756.17
    3 0 24 o 778.88 869.68
    4 0 24 < -0.83 0.33
    5 0 24 o 10.63 4.30
    -6 1 24 o 36.13 33.24
    -5 1 24 o 18.14 15.68
    -4 1 24 o 721.98 662.50
    -3 1 24 o 1432.73 1342.43
    -2 1 24 o 75.96 84.95
    -1 1 24 o 11.90 13.33
    0 1 24 o 360.63 330.86
    1 1 24 o 59.57 49.31
    2 1 24 o 424.99 407.69
    3 1 24 o 1598.78 1543.42
    4 1 24 < 3.37 0.79
    5 1 24 o 59.49 40.48
    -6 2 24 o 26.98 26.52
    -5 2 24 o 470.69 424.36
    -4 2 24 < 2.99 1.76
    -3 2 24 o 488.06 425.30
    -2 2 24 < 3.96 1.52
    -1 2 24 o 455.47 428.09
    0 2 24 o 31.80 25.64
    1 2 24 o 7.69 12.24
    2 2 24 o 120.92 111.55
    3 2 24 o 125.24 124.84
    4 2 24 o 227.68 213.18
    5 2 24 o 30.61 36.05
    -6 3 24 o 53.16 52.46
    -5 3 24 o 186.46 186.38
    -4 3 24 o 97.20 89.39
    -3 3 24 o 30.34 32.82
    -2 3 24 o 1935.78 1849.56
    -1 3 24 o 8.52 6.20
    0 3 24 o 53.45 57.71
    1 3 24 o 308.59 316.24
    2 3 24 o 21.16 12.24
    3 3 24 < 5.58 11.65
    4 3 24 o 121.25 115.50
    5 3 24 o 65.33 68.25
    -5 4 24 < -0.06 0.49
    -4 4 24 < 4.07 6.82
    -3 4 24 o 942.75 887.80
    -2 4 24 o 617.92 606.32
    -1 4 24 < 2.10 4.82
    0 4 24 o 18.27 10.36
    1 4 24 o 847.22 843.29
    2 4 24 o 416.29 360.64
    3 4 24 o 254.72 232.07
    4 4 24 o 291.12 257.37
    5 4 24 o 53.13 67.82
    -5 5 24 o 45.18 45.63
    -4 5 24 o 36.12 36.09
    -3 5 24 o 28.02 34.08
    -2 5 24 o 1157.04 1040.28
    -1 5 24 o 337.40 340.55
    0 5 24 < 1.58 1.10
    1 5 24 o 6.71 0.84
    2 5 24 o 336.70 348.92
    3 5 24 < -0.61 0.02
    4 5 24 o 11.18 1.83
    -4 6 24 < -0.01 0.40
    -3 6 24 o 6.06 1.65
    -2 6 24 < 5.67 4.00
    -1 6 24 o 94.16 83.94
    0 6 24 o 540.50 568.45
    1 6 24 o 136.26 140.85
    2 6 24 o 12.42 10.48
    3 6 24 o 31.12 37.97
    4 6 24 o 67.23 64.14
    -4 7 24 o 235.15 219.52
    -3 7 24 o 20.61 28.31
    -2 7 24 o 189.73 205.77
    -1 7 24 o 273.73 266.51
    0 7 24 < 5.07 0.03
    1 7 24 o 6.36 6.98
    2 7 24 < 2.13 0.82
    3 7 24 o 41.62 58.59
    -3 8 24 < 6.42 12.38
    -2 8 24 o 111.01 103.51
    -1 8 24 < 1.44 0.12
    0 8 24 o 10.25 6.30
    1 8 24 < 0.22 0.04
    2 8 24 o 222.24 217.65
    -6 1 25 < 0.79 7.44
    -5 1 25 o 98.58 79.26
    -4 1 25 o 116.90 123.44
    -3 1 25 o 349.03 342.95
    -2 1 25 o 441.13 452.46
    -1 1 25 o 79.65 54.28
    0 1 25 o 16.97 24.63
    1 1 25 < 2.00 2.36
    2 1 25 o 413.18 419.76
    3 1 25 o 25.78 20.82
    4 1 25 o 528.91 507.87
    5 1 25 o 331.65 322.13
    -6 2 25 o 61.50 66.62
    -5 2 25 o 81.59 72.26
    -4 2 25 o 54.74 57.06
    -3 2 25 o 440.76 414.42
    -2 2 25 o 7.12 4.34
    -1 2 25 o 522.33 467.86
    0 2 25 o 22.85 25.33
    1 2 25 o 370.07 373.06
    2 2 25 o 891.29 795.54
    3 2 25 < 4.28 3.66
    4 2 25 < 0.79 1.97
    5 2 25 o 21.71 17.26
    -6 3 25 < 3.30 2.30
    -5 3 25 o 13.21 14.81
    -4 3 25 o 247.06 267.54
    -3 3 25 o 120.46 110.75
    -2 3 25 o 513.98 492.93
    -1 3 25 o 295.79 342.92
    0 3 25 o 658.99 652.43
    1 3 25 o 6.17 8.06
    2 3 25 o 327.71 293.70
    3 3 25 o 239.16 259.27
    4 3 25 o 6.95 4.63
    5 3 25 o 93.85 98.16
    -5 4 25 o 56.36 52.57
    -4 4 25 o 27.03 22.80
    -3 4 25 o 31.86 34.35
    -2 4 25 o 437.82 472.87
    -1 4 25 o 41.19 35.29
    0 4 25 o 4.82 0.94
    1 4 25 o 16.94 23.74
    2 4 25 o 655.83 664.70
    3 4 25 o 24.63 24.42
    4 4 25 < 1.14 0.26
    -5 5 25 < 2.71 1.84
    -4 5 25 o 7.48 7.06
    -3 5 25 o 6.89 6.57
    -2 5 25 o 17.53 13.08
    -1 5 25 o 411.42 447.75
    0 5 25 o 403.75 419.35
    1 5 25 o 181.84 198.10
    2 5 25 < 6.79 9.13
    3 5 25 o 49.97 63.16
    4 5 25 o 180.51 188.71
    -4 6 25 < 2.89 1.74
    -3 6 25 o 377.85 324.72
    -2 6 25 o 14.77 14.63
    -1 6 25 o 55.53 62.72
    0 6 25 o 750.16 766.71
    1 6 25 o 144.69 139.76
    2 6 25 o 163.62 182.66
    3 6 25 o 75.32 69.00
    -3 7 25 o 61.45 66.17
    -2 7 25 o 83.95 101.48
    -1 7 25 o 16.58 18.09
    0 7 25 o 90.12 89.86
    1 7 25 o 716.56 733.08
    2 7 25 < 1.85 3.47
    3 7 25 < 2.52 2.54
    -2 8 25 < 2.39 0.04
    -1 8 25 o 23.19 34.31
    0 8 25 < 2.67 1.60
    1 8 25 o 36.76 29.51
    -6 0 26 o 121.36 116.82
    -5 0 26 o 209.05 240.70
    -4 0 26 o 50.29 45.00
    -3 0 26 o 29.17 20.36
    -2 0 26 o 168.40 211.88
    -1 0 26 o 833.57 868.76
    0 0 26 o 541.43 580.10
    1 0 26 o 280.39 274.87
    2 0 26 o 58.81 54.51
    3 0 26 o 563.66 508.73
    4 0 26 < 9.04 4.52
    5 0 26 < 5.37 2.59
    -6 1 26 o 9.89 9.51
    -5 1 26 < 3.66 1.58
    -4 1 26 < 2.02 2.20
    -3 1 26 o 31.93 31.37
    -2 1 26 o 355.62 329.04
    -1 1 26 o 95.76 115.66
    0 1 26 o 406.03 388.33
    1 1 26 o 125.23 126.64
    2 1 26 o 44.81 39.74
    3 1 26 o 433.86 454.59
    4 1 26 o 7.68 7.35
    5 1 26 o 47.10 29.37
    -6 2 26 o 21.95 20.40
    -5 2 26 o 91.76 78.92
    -4 2 26 o 116.09 129.66
    -3 2 26 o 75.05 67.58
    -2 2 26 o 202.60 234.70
    -1 2 26 o 6.19 4.97
    0 2 26 o 266.45 282.74
    1 2 26 o 6.02 10.87
    2 2 26 o 49.31 51.65
    3 2 26 o 35.72 31.81
    4 2 26 o 33.69 22.52
    5 2 26 < 1.52 0.37
    -5 3 26 o 11.57 11.28
    -4 3 26 < 0.91 0.57
    -3 3 26 o 169.18 162.99
    -2 3 26 < 0.94 0.64
    -1 3 26 o 12.56 14.61
    0 3 26 o 147.68 159.93
    1 3 26 o 259.60 238.45
    2 3 26 o 254.11 210.67
    3 3 26 o 130.64 126.97
    4 3 26 o 75.88 71.53
    -5 4 26 < 1.16 1.41
    -4 4 26 o 232.92 225.15
    -3 4 26 o 343.08 334.61
    -2 4 26 o 14.69 10.25
    -1 4 26 o 219.62 210.55
    0 4 26 o 91.94 86.00
    1 4 26 o 438.11 467.20
    2 4 26 o 67.25 63.66
    3 4 26 < -1.27 1.24
    4 4 26 o 12.56 7.66
    -5 5 26 < 2.83 4.62
    -4 5 26 o 132.86 121.38
    -3 5 26 o 255.10 243.07
    -2 5 26 o 111.42 120.33
    -1 5 26 o 16.21 7.79
    0 5 26 o 67.66 54.66
    1 5 26 o 62.89 80.09
    2 5 26 o 138.24 166.93
    3 5 26 o 91.83 82.93
    4 5 26 o 33.44 16.28
    -4 6 26 o 57.04 59.63
    -3 6 26 o 94.35 115.19
    -2 6 26 o 36.53 47.48
    -1 6 26 o 101.15 92.88
    0 6 26 o 62.84 51.58
    1 6 26 o 197.00 206.43
    2 6 26 < 3.33 7.05
    3 6 26 o 75.65 81.53
    -3 7 26 < 0.96 3.69
    -2 7 26 o 16.54 14.63
    -1 7 26 o 8.43 3.95
    0 7 26 o 6.59 6.44
    1 7 26 o 49.45 58.65
    2 7 26 o 506.82 488.73
    -1 8 26 < 4.16 0.03
    0 8 26 o 58.31 62.37
    -6 1 27 < -3.44 2.86
    -5 1 27 o 79.09 75.48
    -4 1 27 o 257.05 242.12
    -3 1 27 o 87.02 76.88
    -2 1 27 o 202.07 189.90
    -1 1 27 o 15.59 14.17
    0 1 27 o 48.91 32.28
    1 1 27 o 109.53 106.22
    2 1 27 o 111.27 103.03
    3 1 27 o 27.66 23.82
    4 1 27 o 83.87 89.03
    5 1 27 o 38.69 32.55
    -5 2 27 o 57.84 60.26
    -4 2 27 < -0.16 0.02
    -3 2 27 o 72.62 72.98
    -2 2 27 o 297.89 335.30
    -1 2 27 o 168.35 186.07
    0 2 27 o 670.01 665.86
    1 2 27 o 496.62 490.95
    2 2 27 o 132.58 132.11
    3 2 27 o 18.45 14.99
    4 2 27 o 108.11 108.12
    -5 3 27 o 57.80 60.56
    -4 3 27 o 161.20 154.74
    -3 3 27 o 24.65 19.55
    -2 3 27 o 5.10 3.03
    -1 3 27 o 190.83 176.29
    0 3 27 < -0.89 0.02
    1 3 27 o 257.38 262.88
    2 3 27 o 51.64 54.65
    3 3 27 o 18.59 14.81
    4 3 27 o 119.50 89.96
    -5 4 27 o 136.83 140.82
    -4 4 27 o 44.48 49.18
    -3 4 27 o 221.07 218.02
    -2 4 27 o 62.25 53.88
    -1 4 27 o 11.90 7.95
    0 4 27 < 4.63 0.78
    1 4 27 o 49.55 64.09
    2 4 27 o 54.00 57.98
    3 4 27 < 3.08 4.87
    4 4 27 < -0.28 0.11
    -4 5 27 o 117.33 124.05
    -3 5 27 o 379.23 329.88
    -2 5 27 < 2.21 2.42
    -1 5 27 o 24.71 29.68
    0 5 27 < 1.59 0.21
    1 5 27 o 86.04 91.68
    2 5 27 o 161.85 169.07
    3 5 27 o 52.57 45.88
    -4 6 27 o 67.61 56.66
    -3 6 27 o 472.05 494.05
    -2 6 27 < 3.00 0.09
    -1 6 27 o 25.51 19.57
    0 6 27 o 125.50 125.46
    1 6 27 o 39.64 26.67
    2 6 27 o 127.70 116.56
    3 6 27 o 124.41 109.24
    -2 7 27 < 0.48 2.69
    -1 7 27 o 6.94 6.11
    0 7 27 < 2.63 1.30
    1 7 27 < 4.04 3.40
    2 7 27 o 42.16 52.34
    -5 0 28 o 52.66 47.18
    -4 0 28 o 576.11 608.57
    -3 0 28 o 384.58 405.20
    -2 0 28 o 335.99 303.35
    -1 0 28 o 72.34 113.55
    0 0 28 o 13.67 14.53
    1 0 28 < 3.89 12.45
    2 0 28 o 1291.05 1279.76
    3 0 28 o 109.71 119.62
    4 0 28 < 2.75 8.30
    -5 1 28 o 5.10 11.48
    -4 1 28 o 8.22 6.88
    -3 1 28 o 92.09 90.46
    -2 1 28 o 4.87 2.01
    -1 1 28 o 104.97 137.00
    0 1 28 o 183.14 177.00
    1 1 28 o 158.47 171.73
    2 1 28 o 102.79 111.96
    3 1 28 o 56.86 52.48
    4 1 28 < 1.90 3.32
    -5 2 28 o 57.33 56.80
    -4 2 28 < 2.17 0.03
    -3 2 28 o 29.69 37.05
    -2 2 28 o 276.21 294.41
    -1 2 28 < 0.84 0.54
    0 2 28 o 28.84 39.62
    1 2 28 < 6.49 13.89
    2 2 28 o 8.64 7.89
    3 2 28 < 5.46 10.50
    4 2 28 < 1.90 0.41
    -5 3 28 o 7.53 4.08
    -4 3 28 o 129.56 129.00
    -3 3 28 o 27.08 24.13
    -2 3 28 o 64.20 62.11
    -1 3 28 o 125.50 108.01
    0 3 28 < 4.21 0.05
    1 3 28 o 31.20 27.15
    2 3 28 o 207.80 192.92
    3 3 28 < 5.09 2.12
    4 3 28 o 39.79 38.30
    -4 4 28 o 7.79 3.26
    -3 4 28 o 1310.43 1216.45
    -2 4 28 o 17.52 19.05
    -1 4 28 o 60.92 50.71
    0 4 28 < -0.03 0.08
    1 4 28 o 28.18 28.95
    2 4 28 o 172.24 188.02
    3 4 28 o 35.64 41.56
    4 4 28 o 12.73 10.62
    -4 5 28 < 1.72 0.75
    -3 5 28 < 3.22 0.01
    -2 5 28 o 22.82 18.05
    -1 5 28 < 1.41 0.51
    0 5 28 o 99.78 129.14
    1 5 28 o 160.42 159.41
    2 5 28 o 57.46 49.47
    3 5 28 o 45.00 43.03
    -3 6 28 o 67.26 81.25
    -2 6 28 o 107.92 119.87
    -1 6 28 o 34.11 30.41
    0 6 28 o 11.44 11.56
    1 6 28 o 44.40 39.68
    2 6 28 o 8.46 12.23
    -2 7 28 o 24.58 25.84
    -1 7 28 o 29.94 27.20
    0 7 28 o 37.28 34.13
    1 7 28 o 13.04 11.20
    -5 1 29 o 143.68 143.01
    -4 1 29 o 77.62 73.50
    -3 1 29 < 3.69 12.63
    -2 1 29 o 1145.88 1157.25
    -1 1 29 o 11.20 18.56
    0 1 29 o 7.29 5.64
    1 1 29 o 283.43 259.37
    2 1 29 o 173.09 158.11
    3 1 29 o 15.41 22.81
    4 1 29 o 89.05 100.95
    -5 2 29 o 4.48 9.30
    -4 2 29 o 54.51 59.89
    -3 2 29 o 17.87 15.04
    -2 2 29 o 18.62 15.04
    -1 2 29 o 32.79 37.49
    0 2 29 o 20.85 16.90
    1 2 29 o 116.50 111.53
    2 2 29 o 14.06 13.80
    3 2 29 o 221.60 213.71
    4 2 29 o 116.04 118.42
    -5 3 29 < -1.03 2.69
    -4 3 29 o 205.21 228.21
    -3 3 29 o 32.32 35.96
    -2 3 29 o 309.06 327.38
    -1 3 29 o 172.33 163.88
    0 3 29 o 487.89 487.48
    1 3 29 o 14.21 19.29
    2 3 29 < 1.19 1.71
    3 3 29 o 86.77 93.56
    4 3 29 o 43.54 32.65
    -4 4 29 o 76.82 92.89
    -3 4 29 < 2.92 0.72
    -2 4 29 o 29.21 36.76
    -1 4 29 o 39.36 40.48
    0 4 29 o 74.95 88.01
    1 4 29 o 41.07 42.76
    2 4 29 < 1.30 1.49
    3 4 29 < 1.74 0.01
    -4 5 29 o 45.83 43.07
    -3 5 29 o 245.09 253.89
    -2 5 29 < 3.54 4.21
    -1 5 29 o 113.86 113.04
    0 5 29 o 22.96 22.24
    1 5 29 o 89.57 113.60
    2 5 29 o 6.95 4.40
    3 5 29 o 148.66 126.49
    -3 6 29 o 54.86 58.33
    -2 6 29 o 91.14 87.10
    -1 6 29 o 13.76 23.65
    0 6 29 o 152.41 152.61
    1 6 29 o 27.22 26.99
    2 6 29 o 34.89 30.99
    -5 0 30 o 68.97 80.06
    -4 0 30 o 35.94 28.90
    -3 0 30 o 12.03 10.01
    -2 0 30 o 176.31 161.80
    -1 0 30 o 528.24 516.94
    0 0 30 o 560.20 615.90
    1 0 30 o 59.89 70.60
    2 0 30 o 1196.62 1194.02
    3 0 30 o 78.82 89.84
    4 0 30 < 9.37 12.97
    -5 1 30 < 4.35 0.17
    -4 1 30 o 188.90 192.84
    -3 1 30 o 83.62 86.10
    -2 1 30 < 1.11 0.02
    -1 1 30 < 3.15 1.47
    0 1 30 o 8.46 16.35
    1 1 30 o 151.25 146.94
    2 1 30 o 8.69 5.62
    3 1 30 < -2.35 0.21
    4 1 30 o 29.47 29.77
    -4 2 30 o 90.91 92.85
    -3 2 30 o 202.29 190.78
    -2 2 30 o 63.99 70.40
    -1 2 30 < 4.52 3.09
    0 2 30 o 113.10 105.32
    1 2 30 < -1.17 0.69
    2 2 30 o 154.63 152.83
    3 2 30 o 40.41 47.22
    -4 3 30 o 44.20 46.21
    -3 3 30 o 83.11 91.10
    -2 3 30 o 44.08 46.55
    -1 3 30 < 4.16 12.02
    0 3 30 o 150.62 172.51
    1 3 30 o 79.45 87.07
    2 3 30 o 76.48 92.59
    3 3 30 o 13.49 6.20
    -4 4 30 o 182.16 161.45
    -3 4 30 o 385.23 355.74
    -2 4 30 < 0.34 0.63
    -1 4 30 o 58.39 71.57
    0 4 30 o 680.68 658.76
    1 4 30 o 310.76 336.48
    2 4 30 o 132.22 127.49
    3 4 30 o 33.05 35.66
    -3 5 30 < 3.83 2.67
    -2 5 30 o 14.04 10.19
    -1 5 30 o 9.78 12.58
    0 5 30 o 53.47 50.87
    1 5 30 < -0.79 0.79
    2 5 30 < 0.61 1.27
    -2 6 30 o 8.65 13.17
    -1 6 30 o 23.20 15.29
    0 6 30 o 21.48 26.31
    1 6 30 o 35.50 38.59
    -4 1 31 o 4.85 1.31
    -3 1 31 o 3.99 4.46
    -2 1 31 o 111.32 123.74
    -1 1 31 < 0.56 7.00
    0 1 31 o 103.54 85.46
    1 1 31 o 409.03 446.09
    2 1 31 o 15.89 18.12
    3 1 31 o 72.76 65.52
    -4 2 31 o 16.44 17.03
    -3 2 31 o 454.40 454.87
    -2 2 31 o 8.79 9.58
    -1 2 31 o 10.45 9.16
    0 2 31 o 26.05 23.23
    1 2 31 o 161.45 164.99
    2 2 31 o 232.84 232.58
    3 2 31 o 92.67 103.56
    -4 3 31 o 101.86 102.81
    -3 3 31 < -1.00 1.13
    -2 3 31 o 89.83 71.74
    -1 3 31 < 1.03 2.07
    0 3 31 o 126.57 147.75
    1 3 31 o 58.89 52.80
    2 3 31 o 102.44 104.38
    3 3 31 o 133.18 131.85
    -3 4 31 o 16.75 17.85
    -2 4 31 o 11.87 11.91
    -1 4 31 < 0.15 0.47
    0 4 31 o 27.59 30.66
    1 4 31 < -3.59 0.02
    2 4 31 < -0.31 1.94
    -3 5 31 < 5.17 0.72
    -2 5 31 o 7.63 7.75
    -1 5 31 < 4.27 4.87
    0 5 31 o 70.27 58.52
    1 5 31 o 10.60 7.79
    -4 0 32 < 4.35 2.46
    -3 0 32 < 3.85 6.68
    -2 0 32 o 34.87 26.46
    -1 0 32 < -2.33 0.97
    0 0 32 o 10.05 9.18
    1 0 32 o 687.86 643.55
    2 0 32 o 16.89 8.77
    3 0 32 < -1.27 4.34
    -4 1 32 o 133.94 130.34
    -3 1 32 o 10.42 11.46
    -2 1 32 o 276.37 284.35
    -1 1 32 o 29.92 25.50
    0 1 32 o 10.63 4.36
    1 1 32 o 13.22 9.48
    2 1 32 o 72.92 94.10
    3 1 32 o 22.40 9.66
    -4 2 32 o 9.59 12.65
    -3 2 32 o 73.87 71.68
    -2 2 32 o 13.81 19.60
    -1 2 32 o 17.89 17.99
    0 2 32 < -2.59 0.64
    1 2 32 < 3.21 1.96
    2 2 32 o 61.13 81.02
    -3 3 32 o 27.26 20.77
    -2 3 32 o 105.16 94.68
    -1 3 32 o 14.61 17.47
    0 3 32 o 41.70 51.90
    1 3 32 o 129.93 162.75
    2 3 32 o 95.14 99.68
    -3 4 32 o 179.76 174.95
    -2 4 32 o 34.10 23.93
    -1 4 32 o 110.56 121.81
    0 4 32 o 153.39 142.40
    1 4 32 < 4.56 1.12
    2 4 32 o 50.82 48.05
    -2 5 32 o 6.41 7.63
    -1 5 32 < 1.95 1.39
    0 5 32 o 5.43 8.14
    1 5 32 o 11.61 26.44
    -3 1 33 < 2.71 3.46
    -2 1 33 o 51.42 70.68
    -1 1 33 o 40.41 47.52
    0 1 33 < 0.83 7.35
    1 1 33 o 5.86 0.05
    2 1 33 < 1.49 1.03
    -3 2 33 o 308.24 300.26
    -2 2 33 o 28.68 24.34
    -1 2 33 o 112.83 131.53
    0 2 33 o 404.87 384.98
    1 2 33 o 75.78 81.56
    2 2 33 o 218.15 251.96
    -3 3 33 o 34.54 29.33
    -2 3 33 < 2.40 5.17
    -1 3 33 o 66.40 57.62
    0 3 33 < 3.95 5.22
    1 3 33 o 74.43 70.25
    2 3 33 < -3.68 0.01
    -2 4 33 < -1.71 0.01
    -1 4 33 o 16.01 25.41
    0 4 33 < 8.30 7.69
    1 4 33 o 36.51 41.87
    -3 0 34 o 167.84 176.56
    -2 0 34 o 44.58 40.65
    -1 0 34 o 53.08 60.95
    0 0 34 o 16.42 26.97
    1 0 34 o 16.42 24.54
    -3 1 34 o 132.40 127.25
    -2 1 34 o 31.26 24.35
    -1 1 34 o 55.18 59.43
    0 1 34 o 140.06 155.65
    1 1 34 o 265.96 329.73
    -3 2 34 o 132.12 137.92
    -2 2 34 < -1.93 0.19
    -1 2 34 o 90.20 92.63
    0 2 34 o 15.99 15.18
    1 2 34 o 71.68 86.83
    -2 3 34 o 149.08 149.57
    -1 3 34 o 85.45 72.29
    0 3 34 < 0.34 1.94
    1 3 34 o 143.74 150.21
    -1 4 34 o 57.71 59.88
    0 4 34 o 12.02 15.84
    -2 1 35 o 11.89 17.10
    -1 1 35 o 9.40 1.96
    0 1 35 < 0.12 5.55
    -2 2 35 < -3.66 1.38
    -1 2 35 o 130.44 129.40
    0 2 35 o 188.85 213.63
    -1 0 36 < 1.82 0.87
    -1 1 36 < 5.28 5.71
_refine_special_details
;
The refinement was carried out against all reflections. The conventional
<i>R</i>-factor is always based on <i>F</i>. The goodness of fit as well as
the weighted <i>R</i>-factor are based on <i>F</i> and <i>F</i>^2^ for
refinement carried out on <i>F</i> and <i>F</i>^2^, respectively. The
threshold expression is used only for calculating <i>R</i>-factors <i>etc</i>.
and it is not relevant to the choice of reflections for refinement.
The program used for refinement, Jana2006, uses the weighting scheme based on
the experimental expectations, see _refine_ls_weighting_details, that does not
force <i>S</i> to be one. Therefore the values of <i>S</i> are usually larger
than the ones from the <i>SHELX</i> program.
;
_reflns_number_total     3732
_reflns_number_gt     3164
_reflns_threshold_expression     I>3\s(I)
_refine_ls_structure_factor_coef     F
_refine_ls_R_factor_all     0.0661
_refine_ls_R_factor_gt     0.0574
_refine_ls_wR_factor_gt     0.0781
_refine_ls_wR_factor_ref     0.0809
_refine_ls_goodness_of_fit_ref     2.66
_refine_ls_restrained_S_all     ?
_refine_ls_number_reflns     3732
_refine_ls_number_parameters     268
_refine_ls_number_restraints     1
_refine_ls_number_constraints     94
_refine_ls_hydrogen_treatment     constr
_refine_ls_weighting_scheme     sigma
_refine_ls_weighting_details     'w=1/(\s^2^(F)+0.0004F^2^)'
_refine_ls_shift/su_max     0.0239
_refine_ls_shift/su_mean     0.0039
_refine_diff_density_max     1.29
_refine_diff_density_min     -0.33
_refine_ls_extinction_method     'none'
_refine_ls_extinction_coef     ?
_refine_ls_abs_structure_details     ?
_refine_ls_abs_structure_Flack     ?
_refine_ls_abs_structure_Rogers     ?
loop_
    _atom_type_symbol
    _atom_type_scat_dispersion_real
    _atom_type_scat_dispersion_imag
    _atom_type_scat_source
    C 0.0033 0.0016 'International Tables Vol C tables 4.2.6.8 and 6.1.1.1'
    H 0.0000 0.0000 'International Tables Vol C tables 4.2.6.8 and 6.1.1.1'
    Cl 0.1484 0.1585 'International Tables Vol C tables 4.2.6.8 and 6.1.1.1'
    N 0.0061 0.0033 'International Tables Vol C tables 4.2.6.8 and 6.1.1.1'
    O 0.0106 0.0060 'International Tables Vol C tables 4.2.6.8 and 6.1.1.1'
_computing_data_collection
;
CrysAlis PRO (Agilent, 2010)
;
_computing_cell_refinement
;
CrysAlis PRO (Agilent, 2010)
;
_computing_data_reduction
;
CrysAlis PRO (Agilent, 2010)
;
_computing_structure_solution     'SUPERFLIP (Palatinus & Chapuis 2007)'
_computing_structure_refinement
                                  'JANA2006 (Pet\<r\'i\<cek <i>et al.</i> 2006)'
_computing_molecular_graphics     'DIAMOND (Brandenburg & Putz, 2005)'
_computing_publication_material
                                  'JANA2006 (Pet\<r\'i\<cek <i>et al.</i> 2006)'
loop_
    _atom_site_type_symbol
    _atom_site_label
    _atom_site_fract_x
    _atom_site_fract_y
    _atom_site_fract_z
    _atom_site_U_iso_or_equiv
    _atom_site_adp_type
    _atom_site_calc_flag
    _atom_site_refinement_flags
    _atom_site_occupancy
    _atom_site_disorder_assembly
    _atom_site_disorder_group
    Cl Cl1 0.47526(9) 0.37100(7) 0.066197(19) 0.0426(2) Uani d . 1 . .
    O O1 1.1631(3) -0.0315(2) 0.09734(7) 0.0521(7) Uani d . 1 . .
    N N1 0.6652(3) 0.10467(19) 0.17016(6) 0.0276(5) Uani d . 1 . .
    N N2 0.7887(3) 0.02087(19) 0.10763(6) 0.0281(5) Uani d . 1 . .
    O O2 0.8058(3) 0.2490(2) 0.24193(6) 0.0533(7) Uani d . 1 . .
    C C1 0.9092(3) -0.1023(2) 0.04481(7) 0.0313(7) Uani d . 1 . .
    C C2 0.7791(3) 0.2711(2) 0.11711(7) 0.0303(6) Uani d . 1 . .
    C C3 0.9648(4) 0.2880(2) 0.13809(7) 0.0358(7) Uani d . 1 . .
    C C4 0.8047(4) 0.5012(3) 0.08815(8) 0.0408(8) Uani d . 1 . .
    C C6 1.0958(4) -0.1154(3) 0.06367(8) 0.0373(7) Uani d . 1 . .
    C C5 0.6590(4) 0.1942(3) 0.26237(8) 0.0398(8) Uani d . 1 . .
    C C7 0.9840(4) 0.5144(3) 0.10888(8) 0.0439(8) Uani d . 1 . .
    C C8 1.1541(4) -0.3039(3) 0.01561(7) 0.0405(8) Uani d . 1 . .
    C C9 0.7795(3) 0.0089(2) 0.05926(7) 0.0327(7) Uani d . 1 . .
    C C10 0.5015(4) 0.1449(3) 0.23719(8) 0.0374(7) Uani d . 1 . .
    C C11 1.2177(4) -0.2147(3) 0.04910(8) 0.0420(8) Uani d . 1 . .
    C C12 0.7072(4) -0.0978(2) 0.12959(7) 0.0361(7) Uani d . 1 . .
    C C13 0.3618(4) 0.0796(3) 0.25849(9) 0.0468(9) Uani d . 1 . .
    C C14 0.5252(4) 0.1215(3) 0.32865(8) 0.0440(9) Uani d . 1 . .
    C C15 0.8499(4) -0.1925(3) 0.01111(7) 0.0375(7) Uani d . 1 . .
    C C16 0.9707(4) -0.2924(3) -0.00355(8) 0.0415(8) Uani d . 1 . .
    C C17 0.6776(3) 0.1362(2) 0.12301(7) 0.0286(6) Uani d . 1 . .
    C C18 0.7034(4) 0.3801(2) 0.09253(7) 0.0334(7) Uani d . 1 . .
    C C19 0.4922(4) 0.1602(3) 0.18752(8) 0.0410(8) Uani d . 1 . .
    C C20 0.6855(4) -0.0468(2) 0.17574(8) 0.0383(8) Uani d . 1 . .
    C C21 0.6697(4) 0.1850(3) 0.30818(8) 0.0436(8) Uani d . 1 . .
    C C22 0.3725(5) 0.0669(3) 0.30433(9) 0.0513(10) Uani d . 1 . .
    C C23 1.0644(4) 0.4083(3) 0.13432(8) 0.0407(8) Uani d . 1 . .
    C C24 0.8613(5) -0.0821(3) 0.20628(9) 0.0509(9) Uani d . 1 . .
    H H1c3 1.021974 0.214303 0.155206 0.043 Uiso d . 1 . .
    H H1c4 0.749472 0.574892 0.070745 0.049 Uiso d . 1 . .
    H H1c7 1.054201 0.597549 0.105794 0.0527 Uiso d . 1 . .
    H H1c8 1.237584 -0.373425 0.005822 0.0486 Uiso d . 1 . .
    H H1c9 0.815069 0.094296 0.046706 0.0392 Uiso d . 1 . .
    H H2c9 0.650655 -0.010354 0.04832 0.0392 Uiso d . 1 . .
    H H1c11 1.345868 -0.22167 0.062155 0.0504 Uiso d . 1 . .
    H H1c12 0.796755 -0.171914 0.130535 0.0433 Uiso d . 1 . .
    H H2c12 0.583691 -0.118423 0.115581 0.0433 Uiso d . 1 . .
    H H1c13 0.254234 0.041637 0.241431 0.0562 Uiso d . 1 . .
    H H1c14 0.531698 0.11563 0.360265 0.0528 Uiso d . 1 . .
    H H1c15 0.722369 -0.185392 -0.002335 0.045 Uiso d . 1 . .
    H H1c16 0.926718 -0.353119 -0.026918 0.0499 Uiso d . 1 . .
    H H1c17 0.555538 0.146235 0.106973 0.0344 Uiso d . 1 . .
    H H1c19 0.382765 0.112164 0.174649 0.0492 Uiso d . 1 . .
    H H2c19 0.480064 0.255055 0.179876 0.0492 Uiso d . 1 . .
    H H1c20 0.579161 -0.087302 0.188978 0.0459 Uiso d . 1 . .
    H H1c21 0.777132 0.222541 0.325396 0.0523 Uiso d . 1 . .
    H H1c22 0.27375 0.020425 0.31863 0.0616 Uiso d . 1 . .
    H H1c23 1.188841 0.418716 0.1492 0.0489 Uiso d . 1 . .
    H H1c24 0.871865 -0.179534 0.209113 0.0611 Uiso d . 1 . .
    H H2c24 0.973392 -0.046657 0.194076 0.0611 Uiso d . 1 . .
    H H3c24 0.848806 -0.042368 0.234811 0.0611 Uiso d . 1 . .
    H H1 1.042(5) 0.005(4) 0.1092(11) 0.0625 Uiso d . 1 . .
    H H2 0.785(5) 0.212(4) 0.2108(10) 0.0639 Uiso d . 1 . .
loop_
    _atom_site_aniso_label
    _atom_site_aniso_U_11
    _atom_site_aniso_U_22
    _atom_site_aniso_U_33
    _atom_site_aniso_U_12
    _atom_site_aniso_U_13
    _atom_site_aniso_U_23
    _atom_site_aniso_type_symbol
    Cl1 0.0468(4) 0.0437(4) 0.0364(3) 0.0097(3) -0.0034(2) 0.0023(2) Cl
    O1 0.0435(11) 0.0589(13) 0.0526(11) -0.0001(9) -0.0056(8) -0.0247(9) O
    N1 0.0304(9) 0.0255(10) 0.0272(9) -0.0014(7) 0.0043(7) 0.0034(7) N
    N2 0.0372(10) 0.0226(9) 0.0243(9) -0.0034(7) 0.0009(7) -0.0007(7) N
    O2 0.0551(12) 0.0583(13) 0.0464(11) -0.0161(10) 0.0039(8) -0.0061(9) O
    C1 0.0434(13) 0.0267(12) 0.0243(10) -0.0071(9) 0.0052(8) 0.0018(8) C
    C2 0.0372(12) 0.0283(12) 0.0259(10) -0.0002(9) 0.0068(8) -0.0010(8) C
    C3 0.0466(13) 0.0259(12) 0.0361(12) -0.0080(10) 0.0104(10) -0.0046(9) C
    C4 0.0672(17) 0.0270(12) 0.0306(12) -0.0012(11) 0.0196(11) -0.0022(9) C
    C6 0.0465(14) 0.0359(13) 0.0295(11) -0.0031(10) 0.0026(9) -0.0035(9) C
    C5 0.0427(13) 0.0392(14) 0.0384(12) 0.0076(11) 0.0093(10) 0.0087(10) C
    C7 0.0622(17) 0.0301(13) 0.0420(13) -0.0130(12) 0.0209(11) -0.0062(10) C
    C8 0.0570(16) 0.0358(14) 0.0304(11) 0.0025(11) 0.0143(10) 0.0024(9) C
    C9 0.0434(13) 0.0281(12) 0.0258(11) -0.0033(9) -0.0021(9) 0.0003(8) C
    C10 0.0397(13) 0.0395(14) 0.0337(12) 0.0115(10) 0.0073(9) 0.0046(9) C
    C11 0.0479(15) 0.0433(15) 0.0349(12) 0.0027(12) 0.0047(10) 0.0007(10) C
    C12 0.0491(14) 0.0249(12) 0.0344(12) -0.0045(10) 0.0034(10) 0.0047(9) C
    C13 0.0526(16) 0.0492(16) 0.0402(14) 0.0001(13) 0.0151(11) -0.0013(11) C
    C14 0.0668(18) 0.0326(13) 0.0342(13) 0.0154(12) 0.0142(11) 0.0040(9) C
    C15 0.0483(14) 0.0361(13) 0.0282(11) -0.0084(11) 0.0036(9) -0.0035(9) C
    C16 0.0624(17) 0.0344(14) 0.0291(11) -0.0084(12) 0.0113(10) -0.0072(9) C
    C17 0.0296(11) 0.0293(12) 0.0266(10) -0.0010(9) -0.0002(8) 0.0019(8) C
    C18 0.0453(13) 0.0308(12) 0.0250(10) 0.0022(10) 0.0092(9) -0.0022(8) C
    C19 0.0355(12) 0.0549(16) 0.0329(12) 0.0113(11) 0.0047(9) 0.0066(10) C
    C20 0.0508(14) 0.0277(12) 0.0370(12) -0.0068(10) 0.0080(10) 0.0035(9) C
    C21 0.0529(15) 0.0400(14) 0.0379(13) 0.0119(12) 0.0042(11) 0.0043(11) C
    C22 0.0700(19) 0.0444(16) 0.0423(14) -0.0010(14) 0.0235(13) 0.0041(12) C
    C23 0.0421(13) 0.0366(14) 0.0449(13) -0.0096(11) 0.0121(10) -0.0088(10) C
    C24 0.0688(19) 0.0407(16) 0.0413(14) 0.0111(13) -0.0097(12) -0.0010(11) C
loop_
    _geom_bond_atom_site_label_1
    _geom_bond_atom_site_label_2
    _geom_bond_site_symmetry_1
    _geom_bond_site_symmetry_2
    _geom_bond_distance
    _geom_bond_publ_flag
    O1 C6 . . 1.369(3) ?
    N1 C17 . . 1.474(3) ?
    N1 C19 . . 1.465(3) ?
    N1 C20 . . 1.498(3) ?
    N2 C9 . . 1.471(3) ?
    N2 C12 . . 1.476(3) ?
    N2 C17 . . 1.468(3) ?
    O2 C5 . . 1.353(3) ?
    C1 C6 . . 1.398(3) ?
    C1 C9 . . 1.506(3) ?
    C1 C15 . . 1.392(3) ?
    C2 C3 . . 1.420(3) ?
    C2 C17 . . 1.518(3) ?
    C2 C18 . . 1.386(3) ?
    C3 C23 . . 1.380(4) ?
    C3 H1c3 . . 0.96 ?
    C4 C7 . . 1.373(4) ?
    C4 C18 . . 1.394(4) ?
    C4 H1c4 . . 0.96 ?
    C6 C11 . . 1.389(4) ?
    C5 C10 . . 1.386(3) ?
    C5 C21 . . 1.391(3) ?
    C7 C23 . . 1.390(4) ?
    C7 H1c7 . . 0.96 ?
    C8 C11 . . 1.390(4) ?
    C8 C16 . . 1.380(4) ?
    C8 H1c8 . . 0.96 ?
    C9 H1c9 . . 0.96 ?
    C9 H2c9 . . 0.96 ?
    C10 C13 . . 1.373(4) ?
    C10 C19 . . 1.513(3) ?
    C11 H1c11 . . 0.96 ?
    C12 C20 . . 1.507(3) ?
    C12 H1c12 . . 0.96 ?
    C12 H2c12 . . 0.96 ?
    C13 C22 . . 1.395(4) ?
    C13 H1c13 . . 0.96 ?
    C14 C21 . . 1.377(4) ?
    C14 C22 . . 1.367(4) ?
    C14 H1c14 . . 0.96 ?
    C15 C16 . . 1.389(4) ?
    C15 H1c15 . . 0.96 ?
    C16 H1c16 . . 0.96 ?
    C17 H1c17 . . 0.96 ?
    C19 H1c19 . . 0.96 ?
    C19 H2c19 . . 0.96 ?
    C20 C24 . . 1.529(4) ?
    C20 H1c20 . . 0.96 ?
    C21 H1c21 . . 0.96 ?
    C22 H1c22 . . 0.96 ?
    C23 H1c23 . . 0.96 ?
    C24 H1c24 . . 0.96 ?
    C24 H2c24 . . 0.96 ?
    C24 H3c24 . . 0.96 ?
loop_
    _geom_angle_atom_site_label_1
    _geom_angle_atom_site_label_2
    _geom_angle_atom_site_label_3
    _geom_angle_site_symmetry_1
    _geom_angle_site_symmetry_2
    _geom_angle_site_symmetry_3
    _geom_angle
    _geom_angle_publ_flag
    C17 N1 C19 . . . 112.41(17) ?
    C17 N1 C20 . . . 107.79(17) ?
    C19 N1 C20 . . . 113.64(19) ?
    C9 N2 C12 . . . 113.49(17) ?
    C9 N2 C17 . . . 113.18(17) ?
    C12 N2 C17 . . . 103.20(17) ?
    C6 C1 C9 . . . 121.1(2) ?
    C6 C1 C15 . . . 117.7(2) ?
    C9 C1 C15 . . . 121.1(2) ?
    C3 C2 C17 . . . 118.20(19) ?
    C3 C2 C18 . . . 117.2(2) ?
    C17 C2 C18 . . . 124.6(2) ?
    C2 C3 C23 . . . 121.2(2) ?
    C2 C3 H1c3 . . . 119.42 ?
    C23 C3 H1c3 . . . 119.42 ?
    C7 C4 C18 . . . 119.6(2) ?
    C7 C4 H1c4 . . . 120.18 ?
    C18 C4 H1c4 . . . 120.18 ?
    O1 C6 C1 . . . 120.9(2) ?
    O1 C6 C11 . . . 118.1(2) ?
    C1 C6 C11 . . . 121.0(2) ?
    O2 C5 C10 . . . 119.3(2) ?
    O2 C5 C21 . . . 119.8(2) ?
    C10 C5 C21 . . . 120.9(2) ?
    C4 C7 C23 . . . 120.5(2) ?
    C4 C7 H1c7 . . . 119.77 ?
    C23 C7 H1c7 . . . 119.76 ?
    C11 C8 C16 . . . 119.9(2) ?
    C11 C8 H1c8 . . . 120.06 ?
    C16 C8 H1c8 . . . 120.06 ?
    N2 C9 C1 . . . 111.43(18) ?
    N2 C9 H1c9 . . . 109.47 ?
    N2 C9 H2c9 . . . 109.47 ?
    C1 C9 H1c9 . . . 109.47 ?
    C1 C9 H2c9 . . . 109.47 ?
    H1c9 C9 H2c9 . . . 107.44 ?
    C5 C10 C13 . . . 118.1(2) ?
    C5 C10 C19 . . . 119.4(2) ?
    C13 C10 C19 . . . 122.4(2) ?
    C6 C11 C8 . . . 120.0(2) ?
    C6 C11 H1c11 . . . 120 ?
    C8 C11 H1c11 . . . 120 ?
    N2 C12 C20 . . . 103.23(18) ?
    N2 C12 H1c12 . . . 109.47 ?
    N2 C12 H2c12 . . . 109.47 ?
    C20 C12 H1c12 . . . 109.47 ?
    C20 C12 H2c12 . . . 109.47 ?
    H1c12 C12 H2c12 . . . 115.07 ?
    C10 C13 C22 . . . 121.6(3) ?
    C10 C13 H1c13 . . . 119.2 ?
    C22 C13 H1c13 . . . 119.2 ?
    C21 C14 C22 . . . 120.5(2) ?
    C21 C14 H1c14 . . . 119.73 ?
    C22 C14 H1c14 . . . 119.73 ?
    C1 C15 C16 . . . 121.6(2) ?
    C1 C15 H1c15 . . . 119.18 ?
    C16 C15 H1c15 . . . 119.18 ?
    C8 C16 C15 . . . 119.8(2) ?
    C8 C16 H1c16 . . . 120.12 ?
    C15 C16 H1c16 . . . 120.12 ?
    N1 C17 N2 . . . 102.62(16) ?
    N1 C17 C2 . . . 110.98(17) ?
    N1 C17 H1c17 . . . 113.65 ?
    N2 C17 C2 . . . 111.48(18) ?
    N2 C17 H1c17 . . . 113.17 ?
    C2 C17 H1c17 . . . 105.14 ?
    C2 C18 C4 . . . 121.8(2) ?
    N1 C19 C10 . . . 110.23(19) ?
    N1 C19 H1c19 . . . 109.47 ?
    N1 C19 H2c19 . . . 109.47 ?
    C10 C19 H1c19 . . . 109.47 ?
    C10 C19 H2c19 . . . 109.47 ?
    H1c19 C19 H2c19 . . . 108.7 ?
    N1 C20 C12 . . . 103.76(18) ?
    N1 C20 C24 . . . 111.0(2) ?
    N1 C20 H1c20 . . . 112.71 ?
    C12 C20 C24 . . . 111.0(2) ?
    C12 C20 H1c20 . . . 112.78 ?
    C24 C20 H1c20 . . . 105.75 ?
    C5 C21 C14 . . . 119.5(2) ?
    C5 C21 H1c21 . . . 120.23 ?
    C14 C21 H1c21 . . . 120.23 ?
    C13 C22 C14 . . . 119.2(3) ?
    C13 C22 H1c22 . . . 120.39 ?
    C14 C22 H1c22 . . . 120.39 ?
    C3 C23 C7 . . . 119.7(2) ?
    C3 C23 H1c23 . . . 120.14 ?
    C7 C23 H1c23 . . . 120.14 ?
    C20 C24 H1c24 . . . 109.47 ?
    C20 C24 H2c24 . . . 109.47 ?
    C20 C24 H3c24 . . . 109.47 ?
    H1c24 C24 H2c24 . . . 109.47 ?
    H1c24 C24 H3c24 . . . 109.47 ?
    H2c24 C24 H3c24 . . . 109.47 ?
loop_
    _geom_torsion_atom_site_label_1
    _geom_torsion_atom_site_label_2
    _geom_torsion_atom_site_label_3
    _geom_torsion_atom_site_label_4
    _geom_torsion_site_symmetry_1
    _geom_torsion_site_symmetry_2
    _geom_torsion_site_symmetry_3
    _geom_torsion_site_symmetry_4
    _geom_torsion
    _geom_torsion_publ_flag
    ? ? ? ? ? ? ? ? ? ?
loop_
    _geom_hbond_atom_site_label_D
    _geom_hbond_atom_site_label_H
    _geom_hbond_atom_site_label_A
    _geom_hbond_site_symmetry_D
    _geom_hbond_site_symmetry_H
    _geom_hbond_site_symmetry_A
    _geom_hbond_distance_DH
    _geom_hbond_distance_HA
    _geom_hbond_distance_DA
    _geom_hbond_angle_DHA
    _geom_hbond_publ_flag
    O1 H1 N2 . . . 1.01(3) 1.79(3) 2.721(3) 152(3) y
    O2 H2 N1 . . . 1.01(3) 1.79(3) 2.723(3) 152(3) y
    O1 H1 C9 . . . 1.01(3) 2.31(3) 2.883(3) 115(2) n
    O2 H2 C19 . . . 1.01(3) 2.19(4) 2.796(3) 117(3) n
