# Supplementary material for: 2,2′-{[2-(2-Chloro­phen­yl)-4-methyl­imidazolidine-1,3-di­yl]bis­(methyl­ene)}diphenol
Source: Acta Crystallogr Sect E Struct Rep Online. 2013 Jul 10;69(Pt 8):o1221–2. doi: 10.1107/S1600536813017923 (PMC3793727; doi:10.1107/S1600536813017923)
Supplement: Supplementary file 2 [file e-69-o1221-Isup2.hkl]

#
# h,k,l, Fc-squared, Fo-squared, sigma(Fo-squared) and status flag
#
data_I
_shelx_title                             '   '
_shelx_refln_list_code                   4
_shelx_F_calc_maximum                    247.26
_exptl_crystal_F_000                     864
_reflns_d_resolution_high                0.8364

loop_
 _symmetry_equiv_pos_as_xyz
 'x, y, z'
 '-x, y+1/2, -z+1/2'
 '-x, -y, -z'
 'x, -y+1/2, z+1/2'

_cell_length_a                           7.0281(2)
_cell_length_b                           9.7903(3)
_cell_length_c                           30.3813(6)
_cell_angle_alpha                        90
_cell_angle_beta                         94.168(2)
_cell_angle_gamma                        90

_shelx_F_squared_multiplier              1.000

loop_
 _refln_index_h
 _refln_index_k
 _refln_index_l
 _refln_F_squared_calc
 _refln_F_squared_meas
 _refln_F_squared_sigma
 _refln_observed_status
   1   0   0    89.00   110.34    10.78 o
   2   0   0  1326.32  1341.20    46.12 o
   3   0   0  2465.20  2165.59    72.43 o
   4   0   0  1112.00  1272.13    64.40 o
   5   0   0   385.05   462.90    11.58 o
   6   0   0  2307.04  2273.57    26.94 o
   7   0   0   739.84   686.95    18.00 o
   8   0   0    16.01    28.55     2.89 o
   1   1   0  9888.81  9131.49    61.62 o
   2   1   0    13.65    45.94     9.37 o
   3   1   0  3188.91  2968.54    59.47 o
   4   1   0     4.23    10.11     7.48 <
   5   1   0   345.38   356.75     8.21 o
   6   1   0   352.13   304.02     7.35 o
   7   1   0    17.56    22.52     3.14 o
   8   1   0    24.57    18.73     2.09 o
   0   2   0   244.61   353.25    11.98 o
   1   2   0    63.61    33.75     5.10 o
   2   2   0   467.18   773.55    20.85 o
   3   2   0   126.17    61.20    10.09 o
   4   2   0   175.13   144.40     6.44 o
   5   2   0     2.30     5.89     2.42 <
   6   2   0    18.36    29.50     3.19 o
   7   2   0     1.81     3.56     2.27 <
   8   2   0     1.32     5.21     1.80 <
   1   3   0  6704.78  6801.73    74.72 o
   2   3   0     0.96    12.04     9.75 <
   3   3   0   131.01    93.16    16.05 o
   4   3   0    84.13    71.49     3.96 o
   5   3   0   154.78   149.98     5.66 o
   6   3   0    53.53    53.43     3.77 o
   7   3   0    14.01    22.82     2.65 o
   8   3   0    36.03    40.82     3.17 o
   0   4   0  1749.27  1590.31    36.84 o
   1   4   0 12793.70 12784.10   118.39 o
   2   4   0  7022.53  6974.23   101.47 o
   3   4   0    34.61    51.75     5.52 o
   4   4   0    12.39    17.67     2.82 o
   5   4   0  5107.17  5005.95    28.00 o
   6   4   0    69.78    73.63     3.94 o
   7   4   0    17.45    10.38     2.41 o
   1   5   0     1.48    -3.70     6.93 <
   2   5   0  1641.06  1767.42    57.37 o
   3   5   0   224.85   207.47     7.33 o
   4   5   0  2459.43  2287.94    27.07 o
   5   5   0   341.92   319.05     7.43 o
   6   5   0    12.68    14.13     3.28 o
   7   5   0    16.25    20.33     2.15 o
   0   6   0    20.21    16.37     3.64 o
   1   6   0    92.62   103.54     3.99 o
   2   6   0    68.04    47.00     3.89 o
   3   6   0   367.50   421.65    11.98 o
   4   6   0   261.43   247.23    11.90 o
   5   6   0    57.48    67.72     3.75 o
   6   6   0   125.04   119.15     4.90 o
   7   6   0     0.79     2.10     1.96 <
   1   7   0     1.00     6.25     2.93 <
   2   7   0    43.99    64.18     4.27 o
   3   7   0    87.10    96.94     5.11 o
   4   7   0    45.53    42.83     3.63 o
   5   7   0    12.93    10.08     2.23 o
   6   7   0     2.04     2.31     2.30 <
   0   8   0  1219.41  1267.14    20.04 o
   1   8   0   298.20   279.23     6.55 o
   2   8   0    98.76    96.71     4.61 o
   3   8   0   659.15   618.75    11.16 o
   4   8   0   825.69   846.53    12.78 o
   5   8   0    45.86    56.95     3.38 o
   6   8   0     1.20     9.09     2.80 o
   1   9   0   391.55   406.73     9.46 o
   2   9   0   257.42   245.69     6.54 o
   3   9   0    50.19    67.08     5.00 o
   4   9   0     2.00     5.85     2.44 <
   5   9   0    30.90    51.08     3.03 o
   0  10   0   874.96   745.57    19.53 o
   1  10   0   551.86   524.77    11.38 o
   2  10   0    43.70    38.91     4.55 o
   3  10   0    55.09    51.12     3.67 o
   4  10   0    13.81    20.04     2.24 o
   1  11   0   254.48   196.96     6.04 o
   2  11   0    13.08    19.20     3.18 o
  -8   1   1    20.34    12.34     1.73 o
  -7   1   1   113.24   115.62     5.09 o
  -6   1   1    35.81    22.52     3.15 o
  -5   1   1     0.53     6.73     2.35 <
  -4   1   1  1870.80  1948.76    30.83 o
  -3   1   1     6.57    63.17    11.86 o
  -2   1   1  5636.70  5253.77    63.67 o
  -1   1   1   113.49     9.16     3.19 <
   0   1   1   875.50  1079.99    11.52 o
   1   1   1  7642.19  6292.57    50.72 o
   2   1   1  7987.52  7847.76    77.89 o
   3   1   1    47.66    34.27     9.72 o
   4   1   1   362.43   363.32    18.13 o
   5   1   1    58.18    31.47     3.78 o
   6   1   1   239.97   247.79     5.98 o
   7   1   1    81.43    83.18     4.40 o
   8   1   1   145.85   130.89     4.05 o
  -8   2   1    56.91    59.51     3.95 o
  -7   2   1    11.25    10.90     2.34 o
  -6   2   1   432.49   474.41     9.19 o
  -5   2   1   201.99   170.97     5.50 o
  -4   2   1   294.94   294.70     7.86 o
  -3   2   1  2207.89  2059.48    41.24 o
  -2   2   1    30.56    77.33     8.37 o
  -1   2   1 11938.90 12272.70    86.10 o
   0   2   1  1002.84  1227.93    18.02 o
   1   2   1  9203.00  9108.69    73.76 o
   2   2   1   337.98   266.32    18.01 o
   3   2   1    34.64    37.58    12.85 <
   4   2   1    32.40    27.58     3.44 o
   5   2   1   145.04   134.61     5.57 o
   6   2   1   316.21   334.34     6.49 o
   7   2   1   513.87   513.59     8.68 o
   8   2   1   283.35   303.95     7.80 o
  -8   3   1    13.85    22.43     2.74 o
  -7   3   1    50.73    40.97     3.03 o
  -6   3   1     4.98     5.38     2.60 <
  -5   3   1   158.44   120.90     4.43 o
  -4   3   1   513.63   564.34     9.05 o
  -3   3   1    44.80    62.68    14.26 o
  -2   3   1   243.93   273.36    13.64 o
  -1   3   1   205.41   283.98    16.62 o
   0   3   1  2846.02  2842.79    29.18 o
   1   3   1  3093.90  3305.02    52.26 o
   2   3   1  1389.80  1248.41    39.74 o
   3   3   1  1878.14  1660.16    52.95 o
   4   3   1   341.47   287.81     6.63 o
   5   3   1   178.75   171.86     5.51 o
   6   3   1   173.64   162.22     4.84 o
   7   3   1   180.85   152.13     4.65 o
   8   3   1     5.16     0.65     1.54 <
  -7   4   1     0.60     4.57     2.40 <
  -6   4   1    23.14    20.80     3.12 o
  -5   4   1   129.21   124.21     5.34 o
  -4   4   1    55.83    38.47     3.97 o
  -3   4   1    79.16    87.24     7.32 o
  -2   4   1   824.15   671.71    32.48 o
  -1   4   1  1228.56  1624.41    32.30 o
   0   4   1   976.94   812.99    18.90 o
   1   4   1   736.99   715.47    21.51 o
   2   4   1   773.61   903.56    37.64 o
   3   4   1    44.54    28.73     4.35 o
   4   4   1   230.80   206.48     6.42 o
   5   4   1  1165.74  1110.48    13.14 o
   6   4   1   312.98   328.39     7.20 o
   7   4   1    29.86    35.09     3.02 o
  -7   5   1     1.17     5.54     1.93 <
  -6   5   1     0.84     1.60     2.77 <
  -5   5   1   141.68   158.28     6.11 o
  -4   5   1   328.86   325.58     9.87 o
  -3   5   1   900.17   972.97    14.53 o
  -2   5   1   256.39   190.48    15.39 o
  -1   5   1  1251.90  1278.95    32.97 o
   0   5   1     1.25     9.10     5.18 <
   1   5   1  2251.62  2625.33    46.12 o
   2   5   1   796.26   933.91    29.39 o
   3   5   1  1957.44  1852.70    22.57 o
   4   5   1   262.39   248.58     8.65 o
   5   5   1   157.51   151.12     5.48 o
   6   5   1    32.70    25.76     3.83 o
   7   5   1   150.20   146.05     4.02 o
  -7   6   1    47.80    50.82     2.55 o
  -6   6   1    47.09    51.15     3.62 o
  -5   6   1     9.57    12.99     2.68 o
  -4   6   1     5.38    -1.20     4.80 <
  -3   6   1   241.85   238.00     8.25 o
  -2   6   1    13.93    12.91     3.29 o
  -1   6   1     0.11    -1.67     2.48 <
   0   6   1     2.89    13.55     2.40 o
   1   6   1     0.36     9.32     2.04 o
   2   6   1    91.80   103.82     5.81 o
   3   6   1   416.50   393.10    12.88 o
   4   6   1     9.47     8.95     5.25 <
   5   6   1    20.55    18.65     2.94 o
   6   6   1   334.96   360.80     7.73 o
   7   6   1    54.42    52.44     3.37 o
  -6   7   1   112.87   145.98     5.15 o
  -5   7   1     3.26     1.48     2.16 <
  -4   7   1    13.65    10.63     2.82 o
  -3   7   1   162.05   156.46     7.43 o
  -2   7   1    10.03    12.71     3.80 o
  -1   7   1   401.94   423.85     7.70 o
   0   7   1    12.10     6.59     2.26 <
   1   7   1   572.00   544.84    10.11 o
   2   7   1   528.27   507.37    11.12 o
   3   7   1   291.05   291.07    10.59 o
   4   7   1   208.88   207.98     6.33 o
   5   7   1   287.84   290.73     6.26 o
   6   7   1    15.70    18.45     2.35 o
  -6   8   1    63.25    44.32     2.85 o
  -5   8   1     2.73     5.34     2.07 <
  -4   8   1    55.53    59.24     3.52 o
  -3   8   1   117.80   135.46     5.84 o
  -2   8   1   210.05   156.73     6.30 o
  -1   8   1   723.98   716.91    10.03 o
   0   8   1   347.39   367.66     8.04 o
   1   8   1    27.12    17.56     2.91 o
   2   8   1     2.79     7.31     2.60 <
   3   8   1    44.63    34.66     4.33 o
   4   8   1   501.47   539.08     9.26 o
   5   8   1    12.06    11.10     2.41 o
   6   8   1     0.28     3.47     1.94 <
  -5   9   1    12.41    14.01     2.16 o
  -4   9   1   172.85   148.20     5.19 o
  -3   9   1     1.48     1.44     2.66 <
  -2   9   1    76.46    59.87     4.05 o
  -1   9   1    29.05    31.19     4.73 o
   0   9   1    81.40    77.45     4.44 o
   1   9   1    28.83    27.58     3.80 o
   2   9   1   346.35   349.69     8.60 o
   3   9   1    71.65    86.58     4.59 o
   4   9   1   217.84   206.54     5.91 o
   5   9   1     3.90     4.55     1.84 <
  -4  10   1    34.60    41.43     2.70 o
  -3  10   1     0.80     5.99     2.45 <
  -2  10   1    24.12    15.53     3.81 o
  -1  10   1   336.40   333.31     8.00 o
   0  10   1    43.23    31.57     4.51 o
   1  10   1    12.88    18.64     3.62 o
   2  10   1    37.81    42.75     4.81 o
   3  10   1    39.22    28.57     3.09 o
   4  10   1    63.53    66.82     3.56 o
  -2  11   1     0.01    -1.01     2.13 <
  -1  11   1   191.68   240.86     9.30 o
   0  11   1    95.40    97.82     5.21 o
   1  11   1     0.04     3.62     2.13 <
   2  11   1    87.45    82.25     5.00 o
  -8   0   2    14.51    10.61     2.37 o
  -7   0   2    89.23    84.80     5.92 o
  -6   0   2  1146.23  1089.32    19.27 o
  -5   0   2   214.40   187.94     9.59 o
  -4   0   2   114.45   182.07    17.74 o
  -3   0   2   107.10    19.97    13.19 <
  -2   0   2  2128.83  2174.02    59.73 o
  -1   0   2    44.22    16.64     6.80 <
   0   0   2     3.06    18.83     2.49 o
   1   0   2 63115.10 61137.40   200.86 o
   2   0   2   404.02   393.39    25.92 o
   3   0   2 13785.70 14694.20   185.81 o
   4   0   2  2642.71  2320.88    86.09 o
   5   0   2    49.25    22.87     3.86 o
   6   0   2     4.60     5.36     3.69 <
   7   0   2    37.16    42.92     5.88 o
   8   0   2     3.67     4.44     2.84 <
  -8   1   2    17.17     7.94     1.52 o
  -7   1   2   532.22   583.39    10.34 o
  -6   1   2   129.70   154.13     6.28 o
  -5   1   2   123.40   109.64     5.07 o
  -4   1   2   990.03   966.11    17.50 o
  -3   1   2   162.89   211.96    17.36 o
  -2   1   2  2283.80  2383.24    43.11 o
  -1   1   2  2155.64  1834.09    22.06 o
   0   1   2  2384.78  2499.39    15.25 o
   1   1   2    44.97    91.35     7.21 o
   2   1   2   650.62   580.77    17.00 o
   3   1   2    85.19   140.07    15.38 o
   4   1   2  1126.47  1312.60    33.20 o
   5   1   2     0.95     5.13     3.76 <
   6   1   2    47.63    37.47     3.31 o
   7   1   2    27.36    30.84     3.22 o
   8   1   2    36.80    38.90     2.91 o
  -8   2   2    15.60     9.10     2.36 o
  -7   2   2   103.77   102.03     4.07 o
  -6   2   2     1.01     2.19     2.92 <
  -5   2   2    25.20    23.59     3.33 o
  -4   2   2   197.96   182.66     6.81 o
  -3   2   2     2.09    18.26     7.76 <
  -2   2   2   273.26   471.97    16.81 o
  -1   2   2  4862.35  5222.87    40.91 o
   0   2   2     8.65     7.64     3.17 <
   1   2   2  2227.76  2027.55    35.00 o
   2   2   2  2475.45  1902.87    43.18 o
   3   2   2  1600.32  1333.30    44.24 o
   4   2   2   217.83   159.10     5.24 o
   5   2   2    11.99    11.73     3.08 o
   6   2   2    14.03    18.55     2.48 o
   7   2   2    65.86    62.44     4.03 o
   8   2   2    89.76   124.46     6.13 o
  -8   3   2     5.29     4.89     2.12 <
  -7   3   2    53.57    37.05     3.31 o
  -6   3   2   285.66   268.15     6.59 o
  -5   3   2   644.66   549.55     9.19 o
  -4   3   2   167.93   179.68     6.48 o
  -3   3   2     0.74     4.29    11.17 <
  -2   3   2     8.66    31.08     6.90 o
  -1   3   2   476.95   468.26    14.80 o
   0   3   2   510.67   606.39    14.03 o
   1   3   2 10567.50 10026.40    91.10 o
   2   3   2    31.19    26.69    10.03 <
   3   3   2     4.83   -10.33    12.07 <
   4   3   2    14.55     9.65     2.13 o
   5   3   2    30.90    20.57     2.70 o
   6   3   2     1.68     0.76     2.56 <
   7   3   2    66.63    61.33     3.30 o
   8   3   2    65.73    50.74     3.27 o
  -7   4   2    27.64    23.73     2.86 o
  -6   4   2    20.05    15.06     3.04 o
  -5   4   2   345.70   312.14     9.93 o
  -4   4   2   888.32   894.08    13.23 o
  -3   4   2    29.25    39.46     5.73 o
  -2   4   2  1570.38  1595.68    48.85 o
  -1   4   2    22.89    23.51     9.24 <
   0   4   2    15.27    48.73     5.88 o
   1   4   2     1.95    15.99     5.91 <
   2   4   2   329.51   346.10    24.71 o
   3   4   2   380.26   279.42     8.50 o
   4   4   2  1173.09  1232.81    15.72 o
   5   4   2  1967.27  1903.25    20.50 o
   6   4   2   222.18   243.00     6.31 o
   7   4   2     0.71    -0.83     2.19 <
  -7   5   2     0.28     2.56     1.97 <
  -6   5   2   449.45   491.51     8.74 o
  -5   5   2   333.16   336.98     8.28 o
  -4   5   2     4.28     1.82     4.29 <
  -3   5   2   123.21    98.49     5.75 o
  -2   5   2  1124.81   935.84    29.15 o
  -1   5   2  2907.95  3617.47    71.47 o
   0   5   2  1666.99  1618.68    35.26 o
   1   5   2   188.32   212.06    14.23 o
   2   5   2   147.00   162.50     6.88 o
   3   5   2   153.15   111.95     7.32 o
   4   5   2    12.79    19.83     3.98 o
   5   5   2   369.02   345.87     7.97 o
   6   5   2   124.56   147.98     5.58 o
   7   5   2    68.06    71.81     3.06 o
  -7   6   2    18.59    17.76     1.84 o
  -6   6   2    60.68    55.34     3.78 o
  -5   6   2    89.88    85.13     4.35 o
  -4   6   2     2.29     7.84     3.01 <
  -3   6   2    15.24    21.60     4.07 o
  -2   6   2  1785.78  1925.51    22.19 o
  -1   6   2   306.20   238.70     5.80 o
   0   6   2  1126.26  1038.03    10.74 o
   1   6   2     7.42    11.27     2.54 o
   2   6   2     1.79     0.10     3.92 <
   3   6   2   135.86   107.08     8.55 o
   4   6   2   159.34   143.67     8.08 o
   5   6   2   575.01   622.18    10.91 o
   6   6   2   223.73   255.93     5.86 o
   7   6   2     6.95     3.41     2.00 <
  -6   7   2   183.42   176.94     5.58 o
  -5   7   2    52.17    63.66     3.82 o
  -4   7   2    43.97    36.21     4.03 o
  -3   7   2   187.43   227.95     8.81 o
  -2   7   2   109.30    94.41     6.44 o
  -1   7   2   174.80   191.41     5.42 o
   0   7   2   591.65   530.46     7.43 o
   1   7   2     0.39     7.95     3.36 <
   2   7   2    15.52     6.99     2.90 <
   3   7   2    51.72    46.27     5.09 o
   4   7   2   113.51   115.05     5.05 o
   5   7   2     0.91     8.53     2.55 o
   6   7   2   165.78   162.15     4.64 o
  -6   8   2   102.77   107.40     3.80 o
  -5   8   2     1.74     2.11     2.04 <
  -4   8   2    29.64    31.36     3.18 o
  -3   8   2   910.93   828.49    10.49 o
  -2   8   2     1.80     5.35     3.19 <
  -1   8   2  1191.79  1211.59    12.84 o
   0   8   2   474.19   458.27     8.77 o
   1   8   2     8.61     3.78     2.41 <
   2   8   2    17.86    20.84     3.53 o
   3   8   2   159.09   159.56     6.98 o
   4   8   2    46.68    42.60     3.50 o
   5   8   2   246.98   257.39     5.46 o
   6   8   2    83.62    79.17     4.99 o
  -5   9   2    86.71    71.70     3.40 o
  -4   9   2   325.35   328.13     7.29 o
  -3   9   2   167.01   154.18     5.28 o
  -2   9   2   135.88   137.29     5.90 o
  -1   9   2   305.24   306.28     9.80 o
   0   9   2   381.34   449.70     8.88 o
   1   9   2   409.36   414.51    10.99 o
   2   9   2   116.94   108.95     4.71 o
   3   9   2    11.03    18.04     3.17 o
   4   9   2    40.27    44.09     3.33 o
   5   9   2     2.01     8.74     2.05 o
  -4  10   2    85.00    83.53     3.49 o
  -3  10   2   117.42    93.30     4.41 o
  -2  10   2     7.26     9.54     2.74 o
  -1  10   2    14.36    20.74     3.42 o
   0  10   2   323.40   351.99     8.35 o
   1  10   2   359.56   386.88     9.82 o
   2  10   2     2.50     2.72     2.68 <
   3  10   2   166.47   159.64     5.57 o
   4  10   2     4.24     2.48     1.82 <
  -2  11   2     2.29     2.82     1.75 <
  -1  11   2    16.79    19.26     3.86 o
   0  11   2    15.81    14.39     4.00 o
   1  11   2    17.85    20.81     3.65 o
   2  11   2   115.73   111.65     4.71 o
  -8   1   3   214.31   212.93     5.10 o
  -7   1   3    25.88    27.77     3.03 o
  -6   1   3   335.45   327.83     8.65 o
  -5   1   3    60.62    59.49     3.70 o
  -4   1   3     0.34     3.18     3.54 <
  -3   1   3    14.78     7.97     6.72 <
  -2   1   3  6422.28  6313.57    70.14 o
  -1   1   3   872.90   723.87    14.36 o
   0   1   3   687.31   765.52     7.91 o
   1   1   3  2071.38  2287.20    31.06 o
   2   1   3   611.12   535.49    16.32 o
   3   1   3    45.19    14.19     6.21 <
   4   1   3    96.84   107.87     8.23 o
   5   1   3  1087.04  1208.60    15.42 o
   6   1   3   225.86   190.12     5.80 o
   7   1   3     5.44    10.39     2.35 o
   8   1   3   116.77   104.70     4.66 o
  -8   2   3    25.94    24.11     2.43 o
  -7   2   3   333.88   326.90     6.63 o
  -6   2   3   400.31   385.48     8.44 o
  -5   2   3  2877.82  2918.87    25.89 o
  -4   2   3   736.44   722.37    12.36 o
  -3   2   3   335.83   287.95    17.19 o
  -2   2   3  3728.91  3619.46    44.53 o
  -1   2   3  4177.69  3790.14    38.12 o
   0   2   3 30585.90 31779.60    86.31 o
   1   2   3  5158.68  4792.03    54.12 o
   2   2   3  1188.86  1099.39    33.27 o
   3   2   3   529.05   509.00    28.68 o
   4   2   3    52.98    70.29     4.46 o
   5   2   3   103.78    91.61     4.81 o
   6   2   3     0.93     3.64     2.29 <
   7   2   3    95.89    90.62     3.98 o
   8   2   3    13.35    19.42     2.73 o
  -8   3   3    57.13    48.38     3.33 o
  -7   3   3   118.50   113.72     4.65 o
  -6   3   3    83.76    66.44     4.05 o
  -5   3   3     0.31     2.82     3.54 <
  -4   3   3    17.74     4.79     3.17 <
  -3   3   3   725.30   877.66    38.94 o
  -2   3   3  1810.14  2041.08    35.50 o
  -1   3   3  1444.68  1483.97    25.78 o
   0   3   3    71.17    38.36     4.14 o
   1   3   3     5.86    18.48     5.55 o
   2   3   3   202.63   199.98    17.53 o
   3   3   3   961.84   942.48    41.06 o
   4   3   3   864.76   820.09    11.04 o
   5   3   3    38.38    36.44     3.48 o
   6   3   3   604.00   637.15     8.34 o
   7   3   3   163.40   185.78     4.84 o
   8   3   3     2.01     6.90     2.65 <
  -7   4   3    58.19    58.18     3.54 o
  -6   4   3   198.42   183.30     5.82 o
  -5   4   3    65.84    50.27     4.34 o
  -4   4   3    53.32    44.41     4.34 o
  -3   4   3   436.99   536.71    12.56 o
  -2   4   3   179.24   210.52    19.61 o
  -1   4   3   135.31   178.74    15.58 o
   0   4   3   614.63   692.28    14.95 o
   1   4   3    16.51    22.91     6.42 o
   2   4   3   254.83   216.05    20.02 o
   3   4   3     9.68     9.07     4.02 <
   4   4   3   903.30   816.11    11.88 o
   5   4   3   281.35   284.97     8.51 o
   6   4   3   449.90   480.38     7.82 o
   7   4   3     2.15     2.48     2.01 <
  -7   5   3   177.63   197.57     5.68 o
  -6   5   3   164.48   177.62     5.65 o
  -5   5   3     0.53     0.36     2.80 <
  -4   5   3    58.73    47.83     3.99 o
  -3   5   3  1105.79  1234.97    19.94 o
  -2   5   3  2043.74  2196.55    28.62 o
  -1   5   3    56.05    76.62    10.00 o
   0   5   3   499.65   456.75    19.26 o
   1   5   3  2134.53  2133.57    55.98 o
   2   5   3   313.76   349.52     9.04 o
   3   5   3     0.18     5.55     4.41 <
   4   5   3     3.29     3.44     2.52 <
   5   5   3     8.77    12.33     3.14 o
   6   5   3    71.61    77.19     3.88 o
   7   5   3    77.46   100.29     3.76 o
  -7   6   3     1.21     1.99     1.50 <
  -6   6   3    84.76    84.20     4.82 o
  -5   6   3   433.67   427.27     7.48 o
  -4   6   3  2611.56  2410.64    27.85 o
  -3   6   3   853.85   867.61    18.40 o
  -2   6   3   549.42   440.34    10.95 o
  -1   6   3   127.80    67.04     3.36 o
   0   6   3   762.52   643.50     7.53 o
   1   6   3   879.15   893.78    10.81 o
   2   6   3  1895.69  2108.23    21.17 o
   3   6   3   206.57   187.94    10.99 o
   4   6   3    40.64    44.04     4.93 o
   5   6   3   444.21   494.67     9.82 o
   6   6   3   177.67   152.64     4.74 o
   7   6   3    51.91    43.40     3.15 o
  -6   7   3     4.50    10.20     2.22 o
  -5   7   3    99.98    95.67     4.25 o
  -4   7   3    91.04    90.14     4.33 o
  -3   7   3    66.06    74.10     5.55 o
  -2   7   3     2.33     4.41     3.06 <
  -1   7   3     0.12     3.77     1.88 <
   0   7   3   222.09   226.07     5.47 o
   1   7   3   567.11   556.31    10.30 o
   2   7   3    38.15    50.30     4.16 o
   3   7   3     1.03    -3.09     3.20 <
   4   7   3   257.61   256.18     6.73 o
   5   7   3   158.17   186.63     5.65 o
   6   7   3    19.47    19.68     2.19 o
  -6   8   3   109.93   117.09     3.92 o
  -5   8   3    14.47     7.78     1.90 o
  -4   8   3    43.91    42.13     3.34 o
  -3   8   3   658.90   687.00     9.08 o
  -2   8   3   451.85   414.56     8.63 o
  -1   8   3   121.11   148.19     5.20 o
   0   8   3   617.98   572.56     8.80 o
   1   8   3   308.79   302.33     7.79 o
   2   8   3    37.89    35.36     3.85 o
   3   8   3    43.41    36.45     3.58 o
   4   8   3     0.12     0.75     2.55 <
   5   8   3    81.14    64.19     3.12 o
   6   8   3     0.11     1.00     1.75 <
  -5   9   3    16.53    19.20     2.36 o
  -4   9   3    64.74    51.95     3.08 o
  -3   9   3   159.20   140.84     5.07 o
  -2   9   3    63.26    51.93     4.24 o
  -1   9   3   181.82   173.33     7.75 o
   0   9   3    91.12   100.41     5.51 o
   1   9   3    14.33    16.70     3.11 o
   2   9   3     6.58     2.48     2.61 <
   3   9   3    28.17    24.30     3.26 o
   4   9   3    50.06    49.99     3.45 o
   5   9   3     0.11    -1.05     1.98 <
  -4  10   3   126.04   135.75     6.01 o
  -3  10   3   419.69   393.25     7.31 o
  -2  10   3    57.79    42.75     3.75 o
  -1  10   3    58.98    68.71     4.77 o
   0  10   3   118.84   138.18     5.73 o
   1  10   3     7.66    11.74     3.38 o
   2  10   3   136.24   126.31     5.45 o
   3  10   3   146.79   155.01     4.81 o
   4  10   3     2.38     4.37     2.81 <
  -2  11   3    24.33    17.73     2.27 o
  -1  11   3    23.52    38.91     4.96 o
   0  11   3    37.92    32.03     4.79 o
   1  11   3    13.35     4.79     3.03 <
   2  11   3   124.32   131.69     5.25 o
  -8   0   4    81.04    72.43     4.03 o
  -7   0   4    54.22    70.83     5.59 o
  -6   0   4    65.77    44.12     6.10 o
  -5   0   4    39.62    50.66     5.83 o
  -4   0   4  1784.67  1813.18    26.69 o
  -3   0   4     6.53    22.68    12.91 <
  -2   0   4     8.22     9.02    11.27 <
  -1   0   4   178.83    34.43     8.06 o
   0   0   4  2528.44  2933.94    36.87 o
   1   0   4  1893.30  1739.78    32.54 o
   2   0   4   278.31   224.42    19.67 o
   3   0   4  5161.43  5378.29   111.28 o
   4   0   4   622.05   623.83    21.39 o
   5   0   4    88.09    83.94     5.22 o
   6   0   4   323.17   342.58    11.58 o
   7   0   4   137.52   147.80     6.92 o
   8   0   4   198.68   208.39     7.97 o
  -8   1   4     6.78     7.39     1.77 o
  -7   1   4     6.11     9.85     2.78 o
  -6   1   4    40.65    38.51     3.63 o
  -5   1   4   226.81   215.16     7.19 o
  -4   1   4    42.20    35.52     4.09 o
  -3   1   4    82.92    30.25     7.02 o
  -2   1   4   187.25   140.37    10.01 o
  -1   1   4  7520.06  8365.70    48.43 o
   0   1   4   162.07   154.59     4.51 o
   1   1   4  4712.16  4102.94    33.67 o
   2   1   4   148.04   146.39     9.40 o
   3   1   4   365.77   345.48    16.52 o
   4   1   4   763.61   699.53    15.76 o
   5   1   4    38.46    36.03     2.42 o
   6   1   4    67.81    57.02     3.67 o
   7   1   4    22.32    23.40     3.06 o
   8   1   4     1.07     5.14     1.96 <
  -8   2   4    70.82    60.90     3.25 o
  -7   2   4     0.52     0.97     2.47 <
  -6   2   4   915.92   973.46    11.98 o
  -5   2   4  1070.80  1124.17    16.23 o
  -4   2   4   483.39   646.41    11.58 o
  -3   2   4  2531.21  2839.28    48.14 o
  -2   2   4   164.22   267.25    13.11 o
  -1   2   4  3009.78  2861.07    31.93 o
   0   2   4 15023.60 13890.70    51.81 o
   1   2   4  1758.41  1439.68    30.35 o
   2   2   4  4269.29  3749.15    60.72 o
   3   2   4    36.27    45.76    11.74 o
   4   2   4   549.31   471.28     9.32 o
   5   2   4   114.17   122.54     4.91 o
   6   2   4    14.24    23.18     2.34 o
   7   2   4    17.08    27.83     2.49 o
   8   2   4     0.24    -0.03     2.04 <
  -8   3   4   101.73    89.03     4.85 o
  -7   3   4     2.68     3.89     2.52 <
  -6   3   4   153.37   161.78     5.50 o
  -5   3   4   812.85   822.67    16.05 o
  -4   3   4  1699.83  1658.77    20.07 o
  -3   3   4   561.95   573.90    31.93 o
  -2   3   4   455.00   638.96    20.57 o
  -1   3   4  9609.72 10172.50    73.40 o
   0   3   4  3651.77  3633.87    28.96 o
   1   3   4   117.44   110.98     8.46 o
   2   3   4     0.12    -0.99     8.31 <
   3   3   4  1002.64   941.09    41.38 o
   4   3   4    78.09    98.84     4.59 o
   5   3   4   638.48   590.40    11.17 o
   6   3   4    73.37    61.07     3.05 o
   7   3   4     8.56     6.94     1.99 o
  -7   4   4     0.05    -0.29     2.24 <
  -6   4   4     8.97     7.73     2.94 <
  -5   4   4   635.27   680.12    13.47 o
  -4   4   4    34.81    24.70     4.03 o
  -3   4   4   201.90   299.16     9.80 o
  -2   4   4   110.77    83.95    14.51 o
  -1   4   4  1786.24  2214.47    49.59 o
   0   4   4    64.20    46.49     5.38 o
   1   4   4    94.98    60.01     7.91 o
   2   4   4   390.30   358.45    24.95 o
   3   4   4   592.26   613.10    10.97 o
   4   4   4   417.72   317.00     7.74 o
   5   4   4    90.07    75.76     4.66 o
   6   4   4     1.59     3.94     2.16 <
   7   4   4    95.07    94.07     3.69 o
  -7   5   4     9.45    16.23     2.60 o
  -6   5   4    96.52    80.21     4.52 o
  -5   5   4     0.37     3.95     2.87 <
  -4   5   4     6.91     7.69     2.59 <
  -3   5   4   247.84   231.77    10.36 o
  -2   5   4   653.80   700.28    14.14 o
  -1   5   4   188.91   102.01    11.05 o
   0   5   4   126.94    85.86     9.95 o
   1   5   4   263.21   227.81    20.08 o
   2   5   4   107.41    84.28     4.19 o
   3   5   4   432.08   345.96    10.27 o
   4   5   4   585.38   563.47    10.16 o
   5   5   4     1.96     9.31     2.70 o
   6   5   4     0.09     6.65     2.38 <
   7   5   4    57.28    61.66     3.64 o
  -7   6   4     2.42     2.01     1.49 <
  -6   6   4   100.07    97.57     4.99 o
  -5   6   4    29.27    33.76     3.24 o
  -4   6   4    17.19    20.41     4.50 o
  -3   6   4   233.29   235.45    10.25 o
  -2   6   4   230.51   249.76     7.64 o
  -1   6   4  1646.22  1719.11    12.95 o
   0   6   4    14.75    12.11     1.86 o
   1   6   4   440.13   479.29     7.70 o
   2   6   4     0.69    13.86     3.36 o
   3   6   4     0.48    -4.59     5.47 <
   4   6   4    23.46    22.09     3.03 o
   5   6   4   552.47   605.81    10.85 o
   6   6   4    54.74    37.24     2.99 o
   7   6   4     9.47    12.52     2.79 o
  -6   7   4   119.82   142.69     4.46 o
  -5   7   4     4.03    10.19     2.61 o
  -4   7   4    54.53    55.68     3.66 o
  -3   7   4  1233.18  1314.60    20.38 o
  -2   7   4  1584.82  1581.77    21.37 o
  -1   7   4   123.01   134.31     4.05 o
   0   7   4    11.52    17.50     2.85 o
   1   7   4   511.85   558.69     9.40 o
   2   7   4     3.65     1.28     3.31 <
   3   7   4   577.53   513.91    15.32 o
   4   7   4   896.67   893.16    11.96 o
   5   7   4    30.43    40.25     3.27 o
   6   7   4    35.64    39.05     2.58 o
  -6   8   4   261.08   261.00     5.64 o
  -5   8   4     0.03    -0.89     1.97 <
  -4   8   4    23.02    22.98     2.60 o
  -3   8   4    10.99    12.09     2.43 o
  -2   8   4     6.31     0.43     2.64 <
  -1   8   4   112.08   116.59     4.82 o
   0   8   4  1214.56  1240.08    12.95 o
   1   8   4   153.57   154.74     5.15 o
   2   8   4   204.89   174.97     6.38 o
   3   8   4   261.73   242.20     6.04 o
   4   8   4     5.33    13.52     2.48 o
   5   8   4     0.09     5.89     1.82 o
  -5   9   4     6.74     6.11     1.87 o
  -4   9   4    76.62    59.24     3.24 o
  -3   9   4     0.55     2.16     2.42 <
  -2   9   4   116.11   158.25     6.22 o
  -1   9   4   427.52   450.05    11.54 o
   0   9   4   183.05   184.46     6.85 o
   1   9   4     0.63     1.07     3.05 <
   2   9   4     2.31     2.66     2.52 <
   3   9   4   312.68   314.61     6.86 o
   4   9   4   169.59   153.12     5.11 o
   5   9   4    23.13    31.91     3.34 o
  -4  10   4    66.77    69.34     4.59 o
  -3  10   4     0.01     1.99     1.69 <
  -2  10   4    12.82    12.11     2.95 o
  -1  10   4    71.57    63.61     5.59 o
   0  10   4     9.12     9.37     3.59 <
   1  10   4   100.12   118.12     6.14 o
   2  10   4    11.91     7.01     2.88 <
   3  10   4     1.70     0.78     2.01 <
   4  10   4   137.98   137.56     6.59 o
  -2  11   4     6.68     2.13     2.20 <
  -1  11   4   327.87   383.89     9.32 o
   0  11   4     2.67     0.36     3.39 <
   1  11   4    89.67    69.90     4.72 o
   2  11   4    73.09    64.58     3.88 o
  -8   1   5    14.17    12.20     1.91 o
  -7   1   5     7.71    15.62     2.88 o
  -6   1   5    84.15    73.70     4.40 o
  -5   1   5   959.97   843.78    13.51 o
  -4   1   5  2463.71  2726.56    23.48 o
  -3   1   5    85.13    70.10     8.65 o
  -2   1   5   233.83   181.51    10.78 o
  -1   1   5  2483.06  3089.47    27.50 o
   0   1   5   366.10   346.85     8.27 o
   1   1   5  1501.98  1986.16    29.90 o
   2   1   5  5596.12  5758.58    56.75 o
   3   1   5   184.77   259.19    14.71 o
   4   1   5    95.88    72.41     4.08 o
   5   1   5    17.30    23.66     2.36 o
   6   1   5     2.49     2.13     1.76 <
   7   1   5     0.15     0.24     2.32 <
   8   1   5     0.24     1.15     1.76 <
  -8   2   5    33.44    22.06     2.34 o
  -7   2   5    19.07    18.75     2.82 o
  -6   2   5    52.90    40.27     3.86 o
  -5   2   5   602.38   578.72    11.30 o
  -4   2   5   188.51   194.89     6.12 o
  -3   2   5   112.35   110.99    11.59 o
  -2   2   5  6569.85  6417.92    59.79 o
  -1   2   5     6.24    16.38     4.99 o
   0   2   5  3936.33  3456.47    30.57 o
   1   2   5  5748.29  5333.35    58.73 o
   2   2   5    52.73    34.20     8.63 o
   3   2   5  3246.95  3293.81    70.34 o
   4   2   5   849.70   660.74    11.26 o
   5   2   5   403.50   374.89     8.20 o
   6   2   5   358.21   361.42     6.28 o
   7   2   5   215.72   178.49     5.20 o
   8   2   5    48.88    63.30     3.63 o
  -8   3   5    19.15    16.61     2.86 o
  -7   3   5   264.08   291.41     6.86 o
  -6   3   5    38.48    41.07     3.55 o
  -5   3   5    53.81    53.67     5.33 o
  -4   3   5   469.73   450.67    10.81 o
  -3   3   5  5614.14  5834.47    70.34 o
  -2   3   5    53.42    67.83     8.43 o
  -1   3   5   546.28   597.02    17.17 o
   0   3   5   381.95   360.39    11.58 o
   1   3   5   946.43   772.15    26.86 o
   2   3   5     5.47    17.55     9.49 <
   3   3   5  1012.46  1149.09    45.43 o
   4   3   5     0.40     9.71     2.86 o
   5   3   5     1.38     4.00     1.93 <
   6   3   5    30.88    23.37     2.37 o
   7   3   5     9.68     5.28     1.86 <
  -7   4   5     3.35     6.55     2.52 <
  -6   4   5   151.04   144.96     5.27 o
  -5   4   5   242.67   254.23     8.20 o
  -4   4   5   130.33   164.68     6.27 o
  -3   4   5    71.00    90.10     5.93 o
  -2   4   5  3164.52  3453.78    70.99 o
  -1   4   5    19.23    34.74     9.12 o
   0   4   5    70.32    75.24     6.40 o
   1   4   5   361.78   372.66    22.17 o
   2   4   5   566.56   408.51    26.90 o
   3   4   5     0.85     3.01     2.70 <
   4   4   5     1.96     6.79     2.55 <
   5   4   5   280.92   297.86     7.85 o
   6   4   5    19.12    18.89     2.48 o
   7   4   5     0.57    -0.45     2.01 <
  -7   5   5     9.16    10.94     2.37 o
  -6   5   5   116.70   125.67     5.16 o
  -5   5   5   190.60   184.34     5.80 o
  -4   5   5   452.86   417.58    10.60 o
  -3   5   5    20.68    37.58     4.25 o
  -2   5   5   286.77   357.07     9.06 o
  -1   5   5  1049.14  1282.57    28.20 o
   0   5   5   772.46   629.72    22.80 o
   1   5   5  1125.28  1118.80    41.82 o
   2   5   5    23.56    22.63     2.81 o
   3   5   5    57.32    78.67     5.93 o
   4   5   5   669.84   671.00    11.69 o
   5   5   5     0.94     0.78     2.26 <
   6   5   5     0.97     1.19     1.90 <
   7   5   5    46.74    64.05     3.55 o
  -7   6   5    37.33    39.81     3.15 o
  -6   6   5   163.75   159.10     6.77 o
  -5   6   5     2.41     1.63     2.59 <
  -4   6   5     2.98     3.64     2.69 <
  -3   6   5   278.10   323.15    11.61 o
  -2   6   5   161.17   149.30     6.22 o
  -1   6   5  2529.91  2597.20    15.85 o
   0   6   5  3029.67  3321.62    15.69 o
   1   6   5    46.95    62.17     2.97 o
   2   6   5   950.87   838.35    12.18 o
   3   6   5   329.37   305.14    13.59 o
   4   6   5    60.92    58.53     3.84 o
   5   6   5  1304.72  1303.52    15.55 o
   6   6   5    76.74    69.79     3.75 o
   7   6   5    22.46    21.17     3.76 o
  -6   7   5    94.44   109.86     3.94 o
  -5   7   5   155.81   179.39     4.84 o
  -4   7   5   248.39   219.39     5.94 o
  -3   7   5    55.37    65.43     5.48 o
  -2   7   5   999.08   998.01    15.30 o
  -1   7   5   341.51   297.95     6.12 o
   0   7   5    94.94   105.98     4.17 o
   1   7   5   129.46   142.20     5.17 o
   2   7   5    43.74    65.40     4.85 o
   3   7   5     1.34     2.13     3.07 <
   4   7   5     0.13     3.17     2.68 <
   5   7   5    76.58    71.40     3.96 o
   6   7   5    23.65    19.74     2.31 o
  -6   8   5    34.61    39.82     2.94 o
  -5   8   5    82.92    95.47     4.05 o
  -4   8   5    10.25     1.33     2.21 <
  -3   8   5     0.07     4.20     2.19 <
  -2   8   5    11.05     9.86     2.83 o
  -1   8   5   562.84   548.17     9.07 o
   0   8   5    12.29    17.15     2.96 o
   1   8   5   408.25   419.10     8.57 o
   2   8   5   137.71   143.79     5.77 o
   3   8   5   176.08   157.22     5.04 o
   4   8   5     2.46     5.43     2.07 <
   5   8   5     0.34     0.25     1.71 <
  -5   9   5     1.69     0.20     1.71 <
  -4   9   5     0.47    -0.28     1.87 <
  -3   9   5     7.17     6.79     2.23 o
  -2   9   5    45.22    45.33     4.12 o
  -1   9   5     7.37    17.02     4.42 o
   0   9   5    93.50    93.20     4.76 o
   1   9   5    12.15    11.53     2.74 o
   2   9   5     0.12     0.92     2.65 <
   3   9   5    22.45    23.86     2.78 o
   4   9   5     7.60     6.72     2.29 <
   5   9   5    60.69    69.81     4.91 o
  -4  10   5    16.06    16.38     3.03 o
  -3  10   5     0.44     2.85     1.82 <
  -2  10   5    27.00    32.26     3.99 o
  -1  10   5   125.84   138.82     7.20 o
   0  10   5   384.72   403.95    11.55 o
   1  10   5   162.46   182.60     7.66 o
   2  10   5   130.05   133.68     4.87 o
   3  10   5    41.67    35.03     2.40 o
   4  10   5    81.25    72.34     5.01 o
  -2  11   5     0.43    -2.24     1.91 <
  -1  11   5    71.33    65.89     4.35 o
   0  11   5     4.00    10.89     3.92 <
   1  11   5   127.10   149.79     6.30 o
   2  11   5    19.28    13.35     3.20 o
  -8   0   6    94.19    95.49     5.79 o
  -7   0   6   908.43   876.20    16.29 o
  -6   0   6    44.93    41.89     6.22 o
  -5   0   6   105.49   108.90     6.53 o
  -4   0   6   448.96   463.87    10.69 o
  -3   0   6  1142.64   875.64    50.43 o
  -2   0   6   215.24    21.43    12.77 <
  -1   0   6  3446.03  4968.15    41.26 o
   0   0   6  5608.84  5506.94    34.58 o
   1   0   6   480.07   585.20    15.05 o
   2   0   6  6302.27  6246.05    96.22 o
   3   0   6  9186.36 10694.20   156.26 o
   4   0   6   544.59   615.98    10.00 o
   5   0   6   930.44   881.40    15.02 o
   6   0   6    16.61    19.36     3.70 o
   7   0   6     3.11    10.48     3.31 o
   8   0   6    57.58    32.90     3.66 o
  -8   1   6     0.51     3.08     1.51 <
  -7   1   6    54.30    53.04     4.52 o
  -6   1   6    24.36    28.73     3.18 o
  -5   1   6     8.56    14.28     3.03 o
  -4   1   6   525.65   494.04     9.63 o
  -3   1   6   293.96   422.81    18.85 o
  -2   1   6   121.84   165.96     9.66 o
  -1   1   6 14665.90 14212.40    72.36 o
   0   1   6  8201.55  9226.01    44.44 o
   1   1   6   430.58   561.18    10.17 o
   2   1   6  7029.60  7104.54    76.62 o
   3   1   6  2384.69  2155.29    40.04 o
   4   1   6   887.94  1011.21    10.80 o
   5   1   6   192.62   168.54     4.97 o
   6   1   6   251.78   242.07     5.03 o
   7   1   6     2.49     2.70     2.22 <
   8   1   6    97.56   108.04     3.94 o
  -8   2   6     0.89     4.16     1.75 <
  -7   2   6    48.68    48.10     3.67 o
  -6   2   6   158.16   131.45     5.53 o
  -5   2   6   145.48    97.38     4.52 o
  -4   2   6   105.83   134.65     4.54 o
  -3   2   6   180.97   229.63    14.54 o
  -2   2   6   128.23    40.36     7.00 o
  -1   2   6 17866.70 19440.10    77.05 o
   0   2   6  4634.57  5849.14    34.07 o
   1   2   6    22.70     4.88     5.84 <
   2   2   6    65.11    24.52     8.77 <
   3   2   6   853.83   906.27    37.32 o
   4   2   6     0.10     3.17     1.99 <
   5   2   6   169.19   188.13     5.18 o
   6   2   6     0.78     8.33     2.26 o
   7   2   6     1.33     3.54     2.05 <
   8   2   6    42.88    43.06     3.05 o
  -8   3   6    46.76    51.07     3.96 o
  -7   3   6    94.25    91.44     4.24 o
  -6   3   6   229.66   223.74     6.28 o
  -5   3   6    54.23    59.13     5.06 o
  -4   3   6   305.72   388.82     8.42 o
  -3   3   6   107.28   132.05    12.13 o
  -2   3   6   584.41   910.25    24.75 o
  -1   3   6   235.43   142.72     8.31 o
   0   3   6     3.69    26.80     3.43 o
   1   3   6  1537.44  1412.56    36.55 o
   2   3   6   205.67   180.17    17.09 o
   3   3   6   332.25   348.35    10.12 o
   4   3   6  2063.18  1916.32    16.81 o
   5   3   6     8.34     4.27     2.36 <
   6   3   6    40.26    27.18     2.64 o
   7   3   6    47.76    65.31     3.37 o
  -7   4   6     8.29    11.79     2.30 o
  -6   4   6   371.38   386.30     7.95 o
  -5   4   6   839.44   810.28    13.96 o
  -4   4   6    71.74    45.61     3.66 o
  -3   4   6   119.02   104.85     4.92 o
  -2   4   6  7884.20  8728.60   111.70 o
  -1   4   6  1241.14   975.53    21.25 o
   0   4   6   434.46   600.49    15.38 o
   1   4   6   627.54   664.28    29.20 o
   2   4   6   531.04   608.02    32.07 o
   3   4   6    67.75    72.18     3.86 o
   4   4   6    57.31    46.08     3.42 o
   5   4   6   951.14   931.57    10.32 o
   6   4   6   422.55   420.11     8.14 o
   7   4   6   146.96   167.99     4.37 o
  -7   5   6     1.56     2.39     2.08 <
  -6   5   6     5.79     6.63     2.74 <
  -5   5   6    31.34    28.45     3.28 o
  -4   5   6    13.65    15.00     3.65 o
  -3   5   6   405.25   398.98     9.64 o
  -2   5   6   399.97   380.02     7.72 o
  -1   5   6    71.78    66.99     9.23 o
   0   5   6   955.91  1068.25    37.45 o
   1   5   6  2615.60  2517.92    32.08 o
   2   5   6   252.32   320.20     7.09 o
   3   5   6   312.96   332.49     7.63 o
   4   5   6  1355.35  1299.61    15.80 o
   5   5   6    27.66    32.65     2.82 o
   6   5   6     6.18     5.80     2.48 <
   7   5   6   291.71   331.03     6.08 o
  -7   6   6    35.55    37.54     3.20 o
  -6   6   6     0.37     2.45     2.36 <
  -5   6   6    54.35    44.60     3.68 o
  -4   6   6     7.86    21.47     3.96 o
  -3   6   6   311.65   332.96    10.18 o
  -2   6   6     0.16     2.72     3.19 <
  -1   6   6   375.51   379.13     6.26 o
   0   6   6   253.74   335.33     5.31 o
   1   6   6   123.19   127.35     4.06 o
   2   6   6    28.08    25.98     3.79 o
   3   6   6   557.22   513.59    14.55 o
   4   6   6   103.26   112.47     4.24 o
   5   6   6    10.81    15.00     2.75 o
   6   6   6     4.12     0.59     2.66 <
  -6   7   6    39.18    35.40     2.61 o
  -5   7   6    24.74    25.62     2.67 o
  -4   7   6     0.28     2.52     2.37 <
  -3   7   6    29.62    29.39     3.58 o
  -2   7   6   546.06   574.74     9.67 o
  -1   7   6   160.12   154.56     4.60 o
   0   7   6     2.74     3.03     2.51 <
   1   7   6   987.05   873.87    11.03 o
   2   7   6    23.02    28.84     2.76 o
   3   7   6     0.08     4.52     2.52 <
   4   7   6    79.36    83.37     4.28 o
   5   7   6    24.22    30.16     3.26 o
   6   7   6   111.73   135.67     4.27 o
  -6   8   6   189.71   216.97     5.81 o
  -5   8   6    17.01    12.96     2.13 o
  -4   8   6   253.79   278.82     5.99 o
  -3   8   6   590.96   619.22     9.38 o
  -2   8   6    13.33    12.50     2.95 o
  -1   8   6    14.05    23.48     3.22 o
   0   8   6  2117.17  2031.04    19.00 o
   1   8   6   216.15   217.26     6.63 o
   2   8   6    25.20    33.39     2.78 o
   3   8   6   199.75   212.89     6.12 o
   4   8   6    64.49    68.19     3.20 o
   5   8   6     0.05     0.43     1.43 <
  -5   9   6    55.93    54.25     3.48 o
  -4   9   6    13.37     5.42     1.88 <
  -3   9   6     0.89     0.09     2.27 <
  -2   9   6   151.64   144.90     5.91 o
  -1   9   6    67.58    62.06     6.15 o
   0   9   6   538.10   536.67     8.79 o
   1   9   6   212.64   177.09     5.75 o
   2   9   6   467.75   483.30     9.32 o
   3   9   6   479.48   479.94     8.08 o
   4   9   6     0.24     3.96     1.82 <
   5   9   6   112.30   110.92     5.75 o
  -4  10   6     4.09     9.51     2.52 o
  -3  10   6   108.13   102.34     3.82 o
  -2  10   6    18.13    14.65     3.11 o
  -1  10   6    21.23    11.04     3.87 <
   0  10   6    39.89    47.09     4.27 o
   1  10   6     4.19     5.65     2.71 <
   2  10   6   126.14    98.38     4.32 o
   3  10   6     5.87     1.33     1.85 <
   4  10   6    10.36    20.05     3.40 o
  -2  11   6     2.75     8.55     1.99 o
  -1  11   6   102.36    71.13     5.75 o
   0  11   6    27.72    17.35     3.92 o
   1  11   6     4.97     6.13     2.81 <
   2  11   6    31.31    25.19     3.64 o
  -8   1   7     1.92     4.18     1.75 <
  -7   1   7    64.74    66.49     4.67 o
  -6   1   7   411.40   455.81     7.59 o
  -5   1   7     2.66     3.22     2.64 <
  -4   1   7    17.29     3.77     2.13 <
  -3   1   7   166.83   210.08    12.85 o
  -2   1   7   689.53   720.40    18.07 o
  -1   1   7 24848.40 26833.80   100.58 o
   0   1   7     3.70    19.80     3.14 o
   1   1   7  1435.83  1114.68    14.82 o
   2   1   7     1.63     9.42     4.08 <
   3   1   7  1033.90  1043.71    37.56 o
   4   1   7   194.02   155.80     4.19 o
   5   1   7   500.51   473.75     8.31 o
   6   1   7    54.33    37.43     2.70 o
   7   1   7    71.33    62.64     3.14 o
   8   1   7     0.04     1.61     1.72 <
  -8   2   7     4.44     5.62     1.97 <
  -7   2   7     3.02     3.42     2.38 <
  -6   2   7   230.55   241.00     6.96 o
  -5   2   7   177.14   164.65     5.25 o
  -4   2   7  1580.45  1531.15    15.68 o
  -3   2   7    12.99    16.24     6.97 <
  -2   2   7   292.24   414.60    14.73 o
  -1   2   7  1530.23  1780.32    24.02 o
   0   2   7     0.11    11.04     3.45 o
   1   2   7    37.14    54.48     5.85 o
   2   2   7   391.23   379.31    20.82 o
   3   2   7   204.25   289.27    22.43 o
   4   2   7   801.49   740.83     7.80 o
   5   2   7   350.79   309.15     5.43 o
   6   2   7    57.19    53.86     2.98 o
   7   2   7    72.70    79.70     3.59 o
  -8   3   7     0.09    -1.21     2.24 <
  -7   3   7    23.78    20.30     2.87 o
  -6   3   7   158.54   141.07     5.17 o
  -5   3   7   295.06   291.50     8.58 o
  -4   3   7    39.25    33.61     3.47 o
  -3   3   7    11.21    21.59     7.87 <
  -2   3   7   294.03   516.58    17.14 o
  -1   3   7  1837.41  1717.39    25.87 o
   0   3   7   425.26   416.89    10.75 o
   1   3   7  2874.42  2750.85    51.11 o
   2   3   7   197.50   239.38    19.41 o
   3   3   7     7.15     1.76     2.02 <
   4   3   7     0.17     4.72     2.54 <
   5   3   7    19.03    26.00     2.65 o
   6   3   7    65.27    58.59     3.40 o
   7   3   7     0.40    -2.32     2.16 <
  -7   4   7    15.69    14.14     2.62 o
  -6   4   7     0.36     1.68     2.66 <
  -5   4   7    57.38    69.98     5.67 o
  -4   4   7   413.80   466.92     9.46 o
  -3   4   7    32.38    23.53     3.22 o
  -2   4   7  1408.64  1647.79    39.97 o
  -1   4   7     0.00     7.48     4.54 <
   0   4   7    38.90    79.70     8.35 o
   1   4   7   231.01   251.85    19.44 o
   2   4   7  1686.15  1748.36    53.59 o
   3   4   7   162.36   150.91     5.36 o
   4   4   7    43.51    38.29     3.56 o
   5   4   7     9.39    11.68     2.37 o
   6   4   7    44.52    48.15     3.39 o
   7   4   7     0.98     0.68     1.70 <
  -7   5   7     0.02     0.13     2.34 <
  -6   5   7   159.26   154.20     5.47 o
  -5   5   7    15.10    16.99     3.30 o
  -4   5   7   535.79   573.27    10.42 o
  -3   5   7    25.52    22.77     3.70 o
  -2   5   7   557.34   526.25     9.73 o
  -1   5   7   578.46   487.38     8.31 o
   0   5   7  1077.29  1175.54    39.65 o
   1   5   7   495.05   466.60    10.93 o
   2   5   7   194.42   249.85     5.96 o
   3   5   7    40.29    60.19     4.38 o
   4   5   7   899.47   931.38    11.59 o
   5   5   7     0.28     2.73     2.01 <
   6   5   7    68.46    66.88     3.64 o
   7   5   7     3.16     2.50     1.64 <
  -7   6   7     1.25     1.16     1.97 <
  -6   6   7   173.31   166.52     5.15 o
  -5   6   7   152.26   160.29     5.68 o
  -4   6   7   100.64    90.17     4.79 o
  -3   6   7    41.96    40.69     3.77 o
  -2   6   7     0.71     3.99     3.05 <
  -1   6   7    68.42    39.21     2.60 o
   0   6   7    75.12    79.63     3.12 o
   1   6   7   684.90   709.17     9.26 o
   2   6   7   633.65   634.99    10.98 o
   3   6   7   912.98   874.44    15.14 o
   4   6   7     0.47     2.32     2.08 <
   5   6   7   198.44   223.18     6.03 o
   6   6   7    71.01    90.54     4.56 o
  -6   7   7     4.43     8.03     2.34 o
  -5   7   7    29.60    39.46     2.98 o
  -4   7   7   256.60   210.90     5.68 o
  -3   7   7    98.70   109.90     5.27 o
  -2   7   7   361.90   387.86     8.75 o
  -1   7   7   161.78   167.85     4.90 o
   0   7   7   718.91   684.70     9.44 o
   1   7   7     2.94    17.40     2.40 o
   2   7   7   219.35   226.24     6.15 o
   3   7   7    35.54    29.13     3.42 o
   4   7   7    54.19    44.66     3.60 o
   5   7   7    22.19    19.93     2.54 o
   6   7   7    19.04    14.61     2.19 o
  -6   8   7     3.29     2.17     2.10 <
  -5   8   7     5.39     2.89     1.79 <
  -4   8   7    76.87    75.41     3.53 o
  -3   8   7   379.17   361.51     7.31 o
  -2   8   7     9.71    16.63     3.12 o
  -1   8   7    56.76    67.48     4.44 o
   0   8   7   181.05   210.74     5.89 o
   1   8   7    37.45    25.55     2.52 o
   2   8   7    99.48   109.59     4.14 o
   3   8   7    13.49    13.57     2.44 o
   4   8   7   195.11   173.57     4.49 o
   5   8   7     8.11     7.42     1.66 o
  -5   9   7   171.43   172.33     5.51 o
  -4   9   7    49.38    38.93     2.59 o
  -3   9   7    79.22    67.86     3.44 o
  -2   9   7     0.09    -0.12     3.36 <
  -1   9   7   619.93   649.65    15.34 o
   0   9   7    35.65    34.62     2.98 o
   1   9   7   193.94   189.62     5.40 o
   2   9   7     0.02     4.26     2.65 <
   3   9   7    10.97    10.01     2.32 o
   4   9   7    17.22    18.82     2.34 o
  -4  10   7    15.98    14.81     2.22 o
  -3  10   7    47.95    40.27     3.10 o
  -2  10   7   133.52   137.18     5.69 o
  -1  10   7    44.40    43.40     4.73 o
   0  10   7    21.66    21.20     3.61 o
   1  10   7     4.59     4.37     3.15 <
   2  10   7     1.50     5.21     2.32 <
   3  10   7    17.58    21.21     2.71 o
  -2  11   7   131.39   118.97     4.16 o
  -1  11   7     4.32    12.15     2.76 o
   0  11   7    11.49    15.93     3.77 o
   1  11   7    38.88    27.00     3.34 o
   2  11   7    27.78    20.38     3.24 o
  -8   0   8    40.88    52.77     4.30 o
  -7   0   8    45.84    47.74     4.96 o
  -6   0   8   189.56   189.78     7.83 o
  -5   0   8  2623.09  2512.33    24.19 o
  -4   0   8  1121.30  1081.44    14.24 o
  -3   0   8   282.46   309.14    19.57 o
  -2   0   8   460.98   546.60    20.30 o
  -1   0   8 26400.50 25240.50   176.69 o
   0   0   8     0.55    23.33     3.59 o
   1   0   8  6028.47  6754.65    56.06 o
   2   0   8  4262.91  4033.57    78.46 o
   3   0   8  3193.62  3263.04    85.99 o
   4   0   8   244.82   398.80     8.62 o
   5   0   8   413.57   351.27    10.04 o
   6   0   8    88.64   128.71     5.92 o
   7   0   8   212.08   172.77     7.24 o
   8   0   8    46.01    43.95     5.12 o
  -8   1   8    59.58    59.20     3.15 o
  -7   1   8    96.53    96.92     5.17 o
  -6   1   8     6.47     2.88     2.60 <
  -5   1   8   134.94   116.67     4.04 o
  -4   1   8  2257.38  2203.33    15.41 o
  -3   1   8  2409.20  2845.30    47.80 o
  -2   1   8   347.89   296.67    12.22 o
  -1   1   8  1222.86  1043.26    18.84 o
   0   1   8  1055.32  1156.90    17.78 o
   1   1   8    16.78    45.87     3.96 o
   2   1   8   463.04   426.46    14.45 o
   3   1   8  1473.05  1721.35    48.35 o
   4   1   8   109.80    88.40     3.24 o
   5   1   8    19.28    14.65     2.22 o
   6   1   8    40.81    37.54     2.67 o
   7   1   8    99.13   115.91     3.94 o
   8   1   8    47.54    42.39     4.88 o
  -8   2   8     0.70     1.05     2.10 <
  -7   2   8     3.50     8.31     2.86 <
  -6   2   8     2.96     0.37     3.01 <
  -5   2   8    16.05    22.57     2.90 o
  -4   2   8   169.82   201.00     5.73 o
  -3   2   8   253.20   211.08    12.99 o
  -2   2   8   199.47   136.31     9.41 o
  -1   2   8  1551.94  1724.59    23.75 o
   0   2   8  4559.28  4620.79    48.73 o
   1   2   8   201.50   161.85     8.82 o
   2   2   8  1139.24   890.37    31.49 o
   3   2   8     0.35     3.39     8.30 <
   4   2   8     7.57     1.87     1.33 <
   5   2   8   128.64    99.28     3.58 o
   6   2   8    75.58    79.92     3.61 o
   7   2   8     3.54     2.78     1.83 <
  -8   3   8     0.57     2.15     2.14 <
  -7   3   8     0.03    -0.61     2.25 <
  -6   3   8    88.46    67.25     4.02 o
  -5   3   8   412.02   367.00     8.24 o
  -4   3   8   996.87  1091.92    13.42 o
  -3   3   8    37.42    30.61     4.71 o
  -2   3   8  1768.21  1779.06    31.20 o
  -1   3   8   118.84    66.11     6.08 o
   0   3   8   473.79   260.01     8.72 o
   1   3   8  1521.78  1275.61    35.67 o
   2   3   8   191.07   227.38    19.07 o
   3   3   8   584.11   595.67     8.52 o
   4   3   8    97.31   115.60     4.17 o
   5   3   8   209.59   226.47     6.47 o
   6   3   8   276.49   338.91     6.22 o
   7   3   8    19.54    14.43     2.35 o
  -7   4   8    41.37    44.87     3.45 o
  -6   4   8   403.25   411.50     8.02 o
  -5   4   8     0.83    -1.86     3.40 <
  -4   4   8    20.97    30.55     3.03 o
  -3   4   8  2268.88  2005.96    17.99 o
  -2   4   8  3713.10  4101.13    50.12 o
  -1   4   8   160.94   276.93    11.63 o
   0   4   8  4173.00  4298.15    67.64 o
   1   4   8   210.74   121.69    14.75 o
   2   4   8  1295.95  1044.22    15.86 o
   3   4   8   835.75   830.67    11.63 o
   4   4   8   555.74   519.01     8.46 o
   5   4   8    85.25    96.02     3.86 o
   6   4   8     0.35     4.04     2.14 <
   7   4   8    43.92    56.77     3.30 o
  -7   5   8    12.04    16.94     2.69 o
  -6   5   8   277.84   283.35     6.96 o
  -5   5   8   334.07   393.03     9.58 o
  -4   5   8     1.65    10.35     3.61 <
  -3   5   8   423.33   405.60     9.82 o
  -2   5   8  1564.78  1712.82    16.87 o
  -1   5   8   243.40   246.85     5.55 o
   0   5   8   528.09   512.64     9.48 o
   1   5   8   527.83   520.35     9.04 o
   2   5   8    14.18    43.71     2.93 o
   3   5   8    35.98    31.03     4.52 o
   4   5   8     0.20     7.21     2.71 <
   5   5   8    34.16    35.56     2.91 o
   6   5   8    15.31    16.85     2.57 o
   7   5   8   135.95   119.12     4.10 o
  -7   6   8    39.94    49.33     3.32 o
  -6   6   8    16.40    21.20     2.39 o
  -5   6   8     1.23     7.06     2.79 <
  -4   6   8    92.00    96.78     4.24 o
  -3   6   8     3.50     6.02     2.65 <
  -2   6   8   105.17   107.64     5.26 o
  -1   6   8    29.19    36.62     2.85 o
   0   6   8    31.72    26.68     2.59 o
   1   6   8    83.62    92.60     3.78 o
   2   6   8    83.71    57.85     3.88 o
   3   6   8    51.94    56.22     4.96 o
   4   6   8   219.96   201.01     5.23 o
   5   6   8    63.44    58.36     4.10 o
   6   6   8    19.41    21.88     2.90 o
  -6   7   8     5.82     1.25     2.09 <
  -5   7   8    74.70    67.93     3.78 o
  -4   7   8   430.44   403.72     7.58 o
  -3   7   8     0.03     4.65     2.68 <
  -2   7   8    10.18     3.62     2.69 <
  -1   7   8    24.64    27.36     2.87 o
   0   7   8    97.21    68.35     4.13 o
   1   7   8    26.14    26.86     3.11 o
   2   7   8   195.70   177.35     5.67 o
   3   7   8    44.42    55.12     4.16 o
   4   7   8    82.33    87.94     4.25 o
   5   7   8     0.29     2.26     2.12 <
   6   7   8     0.49     6.55     1.74 o
  -5   8   8    64.20    59.28     2.99 o
  -4   8   8    14.85    20.77     2.52 o
  -3   8   8    94.76   102.29     3.94 o
  -2   8   8   508.05   475.75    10.03 o
  -1   8   8   285.70   265.59     7.84 o
   0   8   8   373.90   387.13     8.42 o
   1   8   8    18.17    24.25     2.49 o
   2   8   8   439.40   442.61     8.09 o
   3   8   8   758.51   755.83     9.15 o
   4   8   8    10.76    12.51     2.19 o
   5   8   8    33.79    32.45     2.42 o
  -5   9   8    39.61    42.36     3.09 o
  -4   9   8    33.19    32.62     2.74 o
  -3   9   8    66.29    37.02     3.52 o
  -2   9   8    73.17    57.73     4.90 o
  -1   9   8   821.83   818.11    14.51 o
   0   9   8   161.13   177.71     5.72 o
   1   9   8    28.78    19.41     2.84 o
   2   9   8    81.47    73.12     4.73 o
   3   9   8     2.00     4.90     2.18 <
   4   9   8     4.12     1.58     1.88 <
  -4  10   8    36.47    35.42     3.23 o
  -3  10   8    15.29     8.87     2.29 o
  -2  10   8   223.59   223.77     6.91 o
  -1  10   8    13.05    12.15     3.38 o
   0  10   8    26.51    24.69     3.69 o
   1  10   8     0.97     5.12     2.98 <
   2  10   8    27.07    37.79     3.20 o
   3  10   8   154.45   136.79     4.90 o
  -2  11   8    11.55     9.37     1.71 o
  -1  11   8    18.13    22.57     3.10 o
   0  11   8    21.39    26.63     4.20 o
   1  11   8    84.51    93.38     5.03 o
   2  11   8    18.12    18.59     3.67 o
  -8   1   9    15.17     8.53     2.75 o
  -7   1   9     7.26     3.63     2.78 <
  -6   1   9    43.16    33.22     2.96 o
  -5   1   9     0.25     0.95     2.10 <
  -4   1   9    70.99   106.86     3.64 o
  -3   1   9  4653.68  5626.49    67.21 o
  -2   1   9   186.54   349.83    14.73 o
  -1   1   9  9187.98  9910.72    82.60 o
   0   1   9    39.45    60.10     5.29 o
   1   1   9    14.18    27.90     3.36 o
   2   1   9  1664.10  1505.93    36.96 o
   3   1   9  3901.20  3589.81    69.97 o
   4   1   9   537.69   606.41     6.99 o
   5   1   9   122.36   148.86     4.74 o
   6   1   9   127.45   100.74     3.75 o
   7   1   9     6.07     6.01     1.84 o
  -8   2   9    52.35    50.28     4.01 o
  -7   2   9     0.13     5.32     2.73 <
  -6   2   9   613.43   631.72    10.55 o
  -5   2   9   102.57    93.75     4.19 o
  -4   2   9   121.29   113.06     4.11 o
  -3   2   9   300.15   199.11    12.93 o
  -2   2   9     0.18     8.09     4.76 <
  -1   2   9  5501.64  6297.51    45.55 o
   0   2   9   243.47   179.40     8.38 o
   1   2   9     0.50     3.93     3.88 <
   2   2   9    23.20    18.97     7.96 <
   3   2   9   460.73   583.10    10.38 o
   4   2   9    90.37    92.38     2.73 o
   5   2   9    51.61    51.94     2.76 o
   6   2   9     0.27    -2.47     2.07 <
   7   2   9    49.42    56.61     2.60 o
  -7   3   9    56.25    67.77     4.11 o
  -6   3   9   238.70   268.57     6.67 o
  -5   3   9    17.90    21.34     2.86 o
  -4   3   9     4.58     6.39     3.23 <
  -3   3   9    40.94    52.06     4.55 o
  -2   3   9  1322.03  1519.65    28.81 o
  -1   3   9  2977.44  3495.07    36.96 o
   0   3   9   175.67    93.44     6.87 o
   1   3   9  2036.75  2015.78    45.66 o
   2   3   9  1145.11  1268.52    41.67 o
   3   3   9   166.01   201.83     4.90 o
   4   3   9  1132.63  1093.74    10.06 o
   5   3   9   403.36   317.60     6.42 o
   6   3   9    24.49    25.00     2.39 o
   7   3   9     6.35     8.16     1.70 o
  -7   4   9     4.78     6.59     2.63 <
  -6   4   9    75.00    73.20     3.98 o
  -5   4   9    11.96    26.53     2.84 o
  -4   4   9    57.75    54.04     3.79 o
  -3   4   9    49.84    42.00     3.39 o
  -2   4   9   125.80   134.03     7.06 o
  -1   4   9  1647.29  1899.88    29.45 o
   0   4   9   154.98   127.36    13.12 o
   1   4   9   615.45   677.80    30.62 o
   2   4   9   163.82   174.57     5.67 o
   3   4   9    10.26    14.67     1.83 o
   4   4   9   232.96   247.34     6.58 o
   5   4   9    30.57    28.70     2.68 o
   6   4   9     8.58     8.41     2.00 o
   7   4   9     0.18     3.08     1.63 <
  -7   5   9     4.95     4.08     1.69 <
  -6   5   9    41.01    38.79     3.35 o
  -5   5   9   122.83   110.43     5.59 o
  -4   5   9     9.27    10.81     3.69 <
  -3   5   9    42.33    42.72     3.38 o
  -2   5   9   697.59   740.97    12.45 o
  -1   5   9   410.16   457.33     6.06 o
   0   5   9   653.16   575.79     6.86 o
   1   5   9   165.81   172.13     4.29 o
   2   5   9   122.00   145.68     4.28 o
   3   5   9   249.06   271.73     6.89 o
   4   5   9  3327.55  3423.78    27.66 o
   5   5   9   383.40   448.41     7.46 o
   6   5   9   149.13   165.89     5.09 o
   7   5   9    37.15    39.58     2.54 o
  -7   6   9   140.86   169.25     6.46 o
  -6   6   9    67.31    80.82     3.96 o
  -5   6   9    74.16    65.34     4.50 o
  -4   6   9   124.46   142.60     5.39 o
  -3   6   9    92.99    99.04     5.40 o
  -2   6   9   407.17   441.61    10.43 o
  -1   6   9   379.92   324.94     5.75 o
   0   6   9   573.91   541.68     7.01 o
   1   6   9    50.19    61.50     3.56 o
   2   6   9    25.06    20.60     2.90 o
   3   6   9    39.12    45.43     3.94 o
   4   6   9   423.83   359.73     7.36 o
   5   6   9     3.48     1.38     2.41 <
   6   6   9     5.71    10.43     2.40 o
  -6   7   9     1.27     1.50     1.66 <
  -5   7   9    11.69    10.47     2.63 o
  -4   7   9    31.13    26.87     3.11 o
  -3   7   9     5.79     4.35     3.00 <
  -2   7   9    23.87    29.61     3.81 o
  -1   7   9   977.06   925.93    12.37 o
   0   7   9  1139.08  1107.24    14.13 o
   1   7   9   186.22   234.07     5.89 o
   2   7   9   199.02   204.33     5.83 o
   3   7   9   194.82   173.75     6.33 o
   4   7   9   294.23   313.90     7.94 o
   5   7   9    52.44    55.68     3.31 o
   6   7   9    90.38    81.73     3.26 o
  -5   8   9   109.46   115.29     3.77 o
  -4   8   9    22.81    23.39     2.34 o
  -3   8   9    39.05    21.94     3.08 o
  -2   8   9     4.88    11.73     3.39 o
  -1   8   9  1073.55   983.30    14.31 o
   0   8   9   288.33   291.11     8.03 o
   1   8   9   322.22   309.15     5.88 o
   2   8   9     5.60     1.66     2.57 <
   3   8   9   335.02   335.30     7.31 o
   4   8   9    25.37    30.57     2.73 o
   5   8   9    17.01    17.61     1.93 o
  -5   9   9    23.51    26.15     2.57 o
  -4   9   9    20.72    29.70     2.62 o
  -3   9   9    19.72    19.44     3.03 o
  -2   9   9    38.24    52.14     4.76 o
  -1   9   9   884.27   895.68    15.16 o
   0   9   9   218.70   219.98     5.70 o
   1   9   9   146.07   144.36     5.08 o
   2   9   9   175.92   188.65     6.79 o
   3   9   9    52.18    56.64     3.73 o
   4   9   9   150.84   159.86     4.79 o
  -3  10   9     0.34    -1.08     1.57 <
  -2  10   9    54.42    53.93     3.46 o
  -1  10   9   157.59   178.36     6.65 o
   0  10   9    84.52    79.93     6.00 o
   1  10   9   111.08   122.68     8.49 o
   2  10   9     4.03     3.91     2.18 <
   3  10   9    14.59    13.89     2.21 o
  -2  11   9   283.00   290.93     8.06 o
  -1  11   9     2.90     7.18     2.41 <
   0  11   9   120.90   115.75     6.94 o
   1  11   9   155.59   176.03     6.44 o
  -8   0  10    55.39    76.64     6.99 o
  -7   0  10   174.84   184.37     7.64 o
  -6   0  10   585.02   698.40    14.16 o
  -5   0  10     7.13     5.04     2.57 <
  -4   0  10   303.60   258.83     8.05 o
  -3   0  10   168.48   233.91    16.36 o
  -2   0  10  1724.02  2065.79    37.06 o
  -1   0  10   171.10   190.85    18.26 o
   0   0  10   156.15   102.31    13.40 o
   1   0  10  4782.01  3860.03    47.11 o
   2   0  10   319.88   345.24    23.15 o
   3   0  10   386.86   365.49    30.49 o
   4   0  10  1694.09  1608.51    13.07 o
   5   0  10   999.51   811.07    15.37 o
   6   0  10     6.53     5.94     2.38 <
   7   0  10   700.53   728.64    11.41 o
  -8   1  10    54.47    55.41     3.42 o
  -7   1  10    46.93    48.65     3.58 o
  -6   1  10   667.28   712.75     9.49 o
  -5   1  10   266.75   260.43     5.94 o
  -4   1  10   215.91   285.15     5.48 o
  -3   1  10   208.49   211.18    13.82 o
  -2   1  10  1198.56   951.32    23.08 o
  -1   1  10   652.55   774.40    24.47 o
   0   1  10    94.24    84.02     6.17 o
   1   1  10  2873.53  2656.10    24.45 o
   2   1  10    96.34   126.24    11.69 o
   3   1  10   337.80   341.12     7.57 o
   4   1  10     1.34     3.10     1.63 <
   5   1  10    83.19    57.72     3.07 o
   6   1  10     1.43     2.41     1.84 <
   7   1  10    13.17    10.83     1.99 o
  -8   2  10    46.37    48.81     3.94 o
  -7   2  10    11.58     6.05     2.54 <
  -6   2  10   155.71   147.36     5.77 o
  -5   2  10   916.90  1021.91    11.98 o
  -4   2  10     5.60     6.60     2.32 <
  -3   2  10   867.93  1084.29    30.15 o
  -2   2  10   203.08   232.86    11.54 o
  -1   2  10  3615.51  4140.41    47.55 o
   0   2  10  1984.38  1715.11    25.72 o
   1   2  10   217.61   212.75    10.55 o
   2   2  10   182.22   105.43    12.22 o
   3   2  10    39.05    25.40     2.20 o
   4   2  10    37.37    35.56     2.40 o
   5   2  10   114.58    92.62     3.41 o
   6   2  10     5.21     7.39     2.16 o
   7   2  10    21.85    27.07     2.12 o
  -7   3  10   117.56   121.96     5.01 o
  -6   3  10     2.47     2.28     2.56 <
  -5   3  10    38.70    40.60     3.69 o
  -4   3  10   214.35   191.93     5.77 o
  -3   3  10    10.16    39.08     3.22 o
  -2   3  10   656.85   789.03    21.11 o
  -1   3  10  3151.47  3354.95    36.32 o
   0   3  10  1054.61   839.11    19.37 o
   1   3  10   426.34   476.73    16.63 o
   2   3  10    85.10    89.85    14.02 o
   3   3  10    30.74    31.75     2.46 o
   4   3  10   153.26   121.57     3.79 o
   5   3  10    86.17    95.15     3.23 o
   6   3  10    87.72    99.59     3.96 o
   7   3  10    23.72    13.40     1.70 o
  -7   4  10     0.11     0.86     2.08 <
  -6   4  10   235.84   238.45     6.14 o
  -5   4  10     0.15    -0.54     2.29 <
  -4   4  10    10.37    23.02     3.56 o
  -3   4  10     3.43    18.70     2.57 o
  -2   4  10   343.24   315.20     7.32 o
  -1   4  10   185.56   346.75    14.97 o
   0   4  10  1829.31  2056.39    48.59 o
   1   4  10    10.33     3.54     8.35 <
   2   4  10  2357.42  2407.66    14.57 o
   3   4  10   995.83   943.02    11.57 o
   4   4  10    84.08    70.55     3.01 o
   5   4  10   318.17   303.88     5.70 o
   6   4  10   485.12   551.78     7.61 o
   7   4  10   149.78   151.40     4.04 o
  -7   5  10    57.47    51.22     2.93 o
  -6   5  10    11.97     7.28     2.52 <
  -5   5  10    16.55    13.03     2.90 o
  -4   5  10   122.39   150.07     6.45 o
  -3   5  10   317.06   297.11     7.54 o
  -2   5  10    53.29    39.48     3.72 o
  -1   5  10   299.47   221.37     4.33 o
   0   5  10  1048.66  1015.11     9.23 o
   1   5  10     8.56    23.72     2.34 o
   2   5  10    94.95   124.98     4.18 o
   3   5  10    88.95    73.88     4.35 o
   4   5  10   286.65   322.10     7.51 o
   5   5  10    71.07    59.80     3.33 o
   6   5  10     0.34     4.88     1.91 <
   7   5  10     0.68     1.38     1.74 <
  -6   6  10   121.32   118.26     4.55 o
  -5   6  10     2.42     4.11     2.95 <
  -4   6  10    53.90    44.76     3.23 o
  -3   6  10   191.81   206.28     7.10 o
  -2   6  10    44.27    33.94     4.26 o
  -1   6  10   690.71   779.18     9.42 o
   0   6  10  1135.04  1136.97    10.00 o
   1   6  10   118.21   121.91     4.15 o
   2   6  10   245.00   216.19     5.82 o
   3   6  10    79.10    70.31     5.17 o
   4   6  10    29.18    39.92     3.31 o
   5   6  10    11.57    12.70     2.52 o
   6   6  10     4.02     3.35     2.04 <
  -6   7  10    69.11    64.62     3.04 o
  -5   7  10   381.70   408.01    10.50 o
  -4   7  10    96.49    85.01     4.30 o
  -3   7  10    47.38    34.95     3.78 o
  -2   7  10     6.02     1.25     2.88 <
  -1   7  10   248.48   221.43     6.46 o
   0   7  10    76.01    88.78     4.05 o
   1   7  10   607.78   625.22     8.52 o
   2   7  10   147.35   156.71     6.28 o
   3   7  10   352.12   423.07     9.49 o
   4   7  10   274.05   321.95     8.03 o
   5   7  10     0.06     1.80     2.02 <
   6   7  10     7.40     7.21     1.67 o
  -5   8  10     0.47    -2.43     1.60 <
  -4   8  10    40.75    33.81     2.77 o
  -3   8  10    73.26    70.57     4.11 o
  -2   8  10    51.17    49.06     4.28 o
  -1   8  10    14.03    16.04     3.64 o
   0   8  10   393.47   445.62     7.91 o
   1   8  10   184.41   144.44     4.50 o
   2   8  10   251.08   244.57     6.24 o
   3   8  10   525.34   535.34    10.19 o
   4   8  10     9.28    18.74     2.56 o
   5   8  10   172.08   181.27     4.80 o
  -4   9  10   277.91   242.13     5.24 o
  -3   9  10     1.42     4.98     2.60 <
  -2   9  10   398.36   423.85     9.18 o
  -1   9  10    88.87   112.66     6.43 o
   0   9  10   133.55   152.29     5.01 o
   1   9  10    26.50    31.28     3.12 o
   2   9  10   465.54   469.47    10.10 o
   3   9  10     3.24     0.86     2.12 <
   4   9  10    13.10    16.63     2.14 o
  -3  10  10    34.66    30.29     2.18 o
  -2  10  10     2.26     6.77     2.27 <
  -1  10  10    29.94    36.16     3.31 o
   0  10  10     0.07     2.80     2.86 <
   1  10  10    17.51    14.75     3.41 o
   2  10  10    18.45    10.55     2.32 o
   3  10  10    47.90    51.23     3.09 o
  -1  11  10    79.51    79.96     4.51 o
   0  11  10    55.91    51.40     4.97 o
   1  11  10     0.28    -2.41     2.29 <
  -8   1  11    28.46    30.45     2.75 o
  -7   1  11    55.88    56.94     3.62 o
  -6   1  11     3.68     9.32     2.08 o
  -5   1  11   158.66   153.01     4.54 o
  -4   1  11   455.94   533.01     7.49 o
  -3   1  11    42.55    80.79    13.34 o
  -2   1  11   281.90   201.26    11.39 o
  -1   1  11   342.59   395.53    18.34 o
   0   1  11   369.24   560.61    14.32 o
   1   1  11   133.66   172.59     6.97 o
   2   1  11  1579.92  1625.37    39.62 o
   3   1  11    60.27    59.58     2.15 o
   4   1  11     0.30     7.30     1.69 o
   5   1  11    39.16    29.79     2.04 o
   6   1  11   164.04   181.28     4.38 o
   7   1  11   114.33   124.89     3.26 o
  -8   2  11     1.44     5.47     2.25 <
  -7   2  11    78.78    99.20     4.67 o
  -6   2  11    90.47    86.75     3.74 o
  -5   2  11   240.16   239.40     6.04 o
  -4   2  11   431.23   413.55     6.70 o
  -3   2  11   228.44   248.02     6.90 o
  -2   2  11  1480.64  1573.65    30.54 o
  -1   2  11  1632.22  1457.30    35.15 o
   0   2  11   305.39   299.96    11.51 o
   1   2  11   129.19    77.71     7.24 o
   2   2  11   579.92   594.65    26.90 o
   3   2  11   413.28   371.83     5.12 o
   4   2  11   239.56   219.65     4.55 o
   5   2  11   106.39   108.25     3.53 o
   6   2  11    15.70    19.73     2.43 o
   7   2  11     1.95     3.56     1.58 <
  -7   3  11     0.22    -0.06     2.08 <
  -6   3  11    41.76    49.06     3.19 o
  -5   3  11   625.91   635.60    10.27 o
  -4   3  11   283.51   274.35     6.41 o
  -3   3  11    41.24    43.90     2.70 o
  -2   3  11    82.77   111.75     8.78 o
  -1   3  11   497.84   382.22    18.93 o
   0   3  11   334.68   306.82    13.93 o
   1   3  11   182.36   179.76    11.09 o
   2   3  11  1242.93  1115.04    28.23 o
   3   3  11    18.78     4.70     1.44 o
   4   3  11   400.69   387.46     6.17 o
   5   3  11   102.89   125.75     3.85 o
   6   3  11     6.25     3.91     1.94 <
   7   3  11    88.92    96.82     3.16 o
  -7   4  11    29.36    25.51     2.92 o
  -6   4  11   170.49   176.80     6.16 o
  -5   4  11    37.33    25.63     2.52 o
  -4   4  11   140.01   181.54     5.67 o
  -3   4  11    22.33    37.51     3.03 o
  -2   4  11   172.85   170.93     5.05 o
  -1   4  11   882.31  1086.45    25.95 o
   0   4  11   120.94   103.27    13.21 o
   1   4  11   258.33   374.38    12.86 o
   2   4  11    24.48    28.62     2.15 o
   3   4  11   113.49   124.02     4.94 o
   4   4  11   442.00   434.55     6.85 o
   5   4  11   260.31   272.73     5.45 o
   6   4  11    18.61    20.92     2.40 o
   7   4  11     8.12     4.33     1.65 <
  -7   5  11     4.44    14.05     2.01 o
  -6   5  11    24.42    24.06     3.19 o
  -5   5  11   245.87   225.24     6.45 o
  -4   5  11    89.29    74.22     4.89 o
  -3   5  11    13.44    15.70     2.37 o
  -2   5  11    38.00    54.60     4.28 o
  -1   5  11    20.09    24.03     2.02 o
   0   5  11    39.89    40.79     2.54 o
   1   5  11     5.36     3.69     1.76 <
   2   5  11    17.45    10.87     2.29 o
   3   5  11     7.13     7.69     2.59 <
   4   5  11   214.49   214.42     5.73 o
   5   5  11   165.45   151.81     4.64 o
   6   5  11    15.57    10.18     2.16 o
  -6   6  11     3.60     6.25     2.12 <
  -5   6  11   341.01   338.33     9.06 o
  -4   6  11     9.18    18.07     2.64 o
  -3   6  11   758.62   633.49    12.42 o
  -2   6  11   215.35   191.57     5.67 o
  -1   6  11    90.65    91.65     3.70 o
   0   6  11   283.64   316.55     5.93 o
   1   6  11    42.06    26.86     2.08 o
   2   6  11   343.66   289.72     7.28 o
   3   6  11   104.00    98.65     4.99 o
   4   6  11    41.73    55.36     3.26 o
   5   6  11     8.08     9.85     2.34 o
   6   6  11    29.48    37.10     3.03 o
  -6   7  11   143.29   142.28     3.66 o
  -5   7  11   126.86   147.76     5.85 o
  -4   7  11   122.24   109.80     4.70 o
  -3   7  11    20.66    18.01     3.39 o
  -2   7  11    35.41    32.37     3.79 o
  -1   7  11     0.22     8.39     3.14 <
   0   7  11   182.77   182.53     6.33 o
   1   7  11     1.63     6.77     2.89 <
   2   7  11     0.18     4.24     2.05 <
   3   7  11   423.28   435.11    11.60 o
   4   7  11    73.33    86.77     4.21 o
   5   7  11    49.85    50.84     3.00 o
   6   7  11    36.29    46.56     3.59 o
  -5   8  11     0.25     1.97     1.51 <
  -4   8  11   149.10   140.18     4.37 o
  -3   8  11    11.49     5.99     2.78 <
  -2   8  11    45.07    55.22     4.45 o
  -1   8  11    54.92    43.49     4.33 o
   0   8  11   508.09   486.31     7.72 o
   1   8  11     0.02     6.07     2.40 <
   2   8  11   284.88   244.75     6.35 o
   3   8  11    80.63    85.84     4.64 o
   4   8  11   178.48   152.16     3.97 o
   5   8  11     5.19     6.02     2.05 <
  -4   9  11   105.57    89.73     3.33 o
  -3   9  11     6.97     2.70     2.44 <
  -2   9  11    13.65    15.57     3.27 o
  -1   9  11     1.69     0.84     2.66 <
   0   9  11   309.08   310.03     7.26 o
   1   9  11     3.34     6.93     2.53 <
   2   9  11   116.68   135.02     5.83 o
   3   9  11    78.05    60.28     3.23 o
   4   9  11     3.81     3.63     1.67 <
  -3  10  11     0.05     1.64     1.52 <
  -2  10  11   281.07   327.46     6.06 o
  -1  10  11     4.38     5.22     2.35 <
   0  10  11   188.73   214.52     5.95 o
   1  10  11     4.10     4.29     2.96 <
   2  10  11     2.87    10.00     2.50 o
   3  10  11    73.91    62.32     3.33 o
  -1  11  11   111.47   105.65     5.22 o
   0  11  11    22.91    19.55     3.56 o
   1  11  11    11.10     9.88     2.96 o
  -8   0  12   186.16   164.60     6.49 o
  -7   0  12     3.45     4.72     5.24 <
  -6   0  12  1192.14  1174.59    13.99 o
  -5   0  12   365.03   391.71    11.08 o
  -4   0  12     0.57     1.93     2.23 <
  -3   0  12   936.18   831.12    50.32 o
  -2   0  12  1019.35  1098.33    49.74 o
  -1   0  12  5421.03  6481.00   104.22 o
   0   0  12  1422.17  1884.12    53.96 o
   1   0  12   696.93   496.06    14.55 o
   2   0  12   405.09   320.64    16.70 o
   3   0  12    10.95    22.53     1.94 o
   4   0  12     5.13     8.30     1.85 o
   5   0  12   167.40   203.31     6.97 o
   6   0  12   132.65    94.88     4.01 o
   7   0  12    33.90    28.95     2.98 o
  -8   1  12     0.08    -0.86     2.23 <
  -7   1  12    32.67    28.13     2.87 o
  -6   1  12   450.98   470.77     7.70 o
  -5   1  12    91.16    90.21     3.26 o
  -4   1  12     5.19     9.14     2.13 o
  -3   1  12  1472.23  1531.57    18.35 o
  -2   1  12   752.73   943.04    32.78 o
  -1   1  12   149.99    76.09     9.63 o
   0   1  12  1817.58  1730.09    36.76 o
   1   1  12    26.37    24.47     4.38 o
   2   1  12  1092.08   941.81    30.73 o
   3   1  12   551.09   562.58     5.94 o
   4   1  12   121.60   111.70     3.27 o
   5   1  12   121.63   107.35     3.55 o
   6   1  12    46.50    37.45     2.27 o
   7   1  12     0.22     1.34     1.36 <
  -7   2  12   118.03   113.95     4.02 o
  -6   2  12    34.68    34.49     3.00 o
  -5   2  12    15.51    20.19     2.52 o
  -4   2  12    33.11    25.42     2.48 o
  -3   2  12    41.97    35.97     2.62 o
  -2   2  12   773.58  1031.74    34.57 o
  -1   2  12   665.24   664.99    24.64 o
   0   2  12    67.39    47.58     5.53 o
   1   2  12   127.61   136.24     9.20 o
   2   2  12   470.91   585.51    27.09 o
   3   2  12    31.59     4.57     1.46 o
   4   2  12   172.20   167.46     3.96 o
   5   2  12    34.01    42.14     2.50 o
   6   2  12    18.68    13.89     2.18 o
   7   2  12     1.46     1.53     1.62 <
  -7   3  12    41.81    41.57     3.18 o
  -6   3  12    19.98    23.09     2.34 o
  -5   3  12   156.04   135.25     4.94 o
  -4   3  12     0.93    -0.53     2.31 <
  -3   3  12   782.90   842.72     8.02 o
  -2   3  12    91.02    61.39     9.74 o
  -1   3  12  3928.52  4487.20    64.63 o
   0   3  12   309.81   278.92    12.25 o
   1   3  12    15.45    26.11     7.26 o
   2   3  12  1863.86  1788.63    11.28 o
   3   3  12    45.90    44.59     2.74 o
   4   3  12   966.98   951.41    10.04 o
   5   3  12     3.87     2.54     1.91 <
   6   3  12    29.51    36.65     2.59 o
   7   3  12    57.59    51.76     2.45 o
  -7   4  12   152.19   149.40     5.47 o
  -6   4  12   218.55   209.34     6.26 o
  -5   4  12    75.76    63.29     3.34 o
  -4   4  12   550.65   592.95     7.96 o
  -3   4  12   321.07   373.73     6.97 o
  -2   4  12   167.22   176.88     4.16 o
  -1   4  12  2595.55  2412.13    14.89 o
   0   4  12     6.57     8.43     4.14 <
   1   4  12   519.35   687.25    10.89 o
   2   4  12   409.88   426.51     7.31 o
   3   4  12   333.07   340.44     7.31 o
   4   4  12   131.91   110.00     3.80 o
   5   4  12    48.76    48.92     2.83 o
   6   4  12    90.48   101.23     3.45 o
   7   4  12     4.96     5.18     1.60 o
  -7   5  12     8.38     4.45     1.66 <
  -6   5  12     4.22     0.46     2.13 <
  -5   5  12   116.48   133.48     5.07 o
  -4   5  12    86.91    78.23     4.19 o
  -3   5  12   148.63   143.89     6.03 o
  -2   5  12   400.89   384.21     7.50 o
  -1   5  12   911.71  1002.54     9.70 o
   0   5  12     2.32     6.43     1.55 o
   1   5  12   735.01   725.47     8.37 o
   2   5  12    90.00    88.25     3.58 o
   3   5  12   554.58   542.70     8.41 o
   4   5  12   317.71   287.71     5.34 o
   5   5  12     3.70     6.81     2.13 o
   6   5  12    14.40    21.04     2.37 o
  -6   6  12    28.10    30.18     2.70 o
  -5   6  12     5.37     0.48     3.10 <
  -4   6  12    18.93    25.69     3.23 o
  -3   6  12   193.44   164.65     7.00 o
  -2   6  12     3.33     5.54     2.68 <
  -1   6  12   273.47   231.85     5.24 o
   0   6  12   220.75   265.81     6.02 o
   1   6  12   148.97   146.67     4.53 o
   2   6  12     3.72     2.53     1.93 <
   3   6  12   238.86   273.75     5.68 o
   4   6  12    70.96    83.64     3.48 o
   5   6  12     1.96     4.78     2.19 <
   6   6  12    21.88    26.91     2.54 o
  -6   7  12    22.68    25.26     2.12 o
  -5   7  12     0.34     0.87     2.24 <
  -4   7  12     7.36     4.77     2.44 <
  -3   7  12   224.54   216.15     7.02 o
  -2   7  12   237.67   278.89     8.10 o
  -1   7  12  1539.69  1446.89    14.84 o
   0   7  12    96.68   104.01     4.97 o
   1   7  12     8.02    14.57     2.19 o
   2   7  12   366.85   378.25     7.62 o
   3   7  12   243.33   238.38     6.47 o
   4   7  12   716.01   695.74     9.34 o
   5   7  12     0.28     4.68     2.26 <
  -5   8  12    44.08    39.68     2.37 o
  -4   8  12    28.72    32.04     2.70 o
  -3   8  12   402.92   416.81     7.50 o
  -2   8  12    18.30    13.84     3.52 o
  -1   8  12   257.99   253.31     8.74 o
   0   8  12    57.22    59.84     3.37 o
   1   8  12    15.17    14.90     2.71 o
   2   8  12    21.53    20.62     2.84 o
   3   8  12    31.88    20.58     2.90 o
   4   8  12    13.41    16.72     1.94 o
   5   8  12    12.12    15.90     2.92 o
  -4   9  12   256.85   289.72     5.45 o
  -3   9  12    11.12     7.02     2.01 o
  -2   9  12    53.62    56.38     3.95 o
  -1   9  12    66.80    51.81     3.68 o
   0   9  12    60.28    72.44     4.12 o
   1   9  12   513.52   559.51     9.15 o
   2   9  12   263.03   266.87     7.37 o
   3   9  12    24.26    30.59     2.63 o
   4   9  12     5.58    12.13     1.88 o
  -3  10  12     5.82     5.72     1.73 o
  -2  10  12    67.75    66.59     2.65 o
  -1  10  12     9.74     7.37     2.09 o
   0  10  12     2.77     1.54     1.99 <
   1  10  12    22.57    25.09     3.81 o
   2  10  12     6.88    11.13     2.09 o
   3  10  12    14.13    15.60     2.61 o
   0  11  12     5.89     7.68     2.24 o
  -8   1  13    30.21    36.62     3.30 o
  -7   1  13    93.65   100.01     4.74 o
  -6   1  13    39.85    51.56     3.32 o
  -5   1  13   251.27   242.92     6.61 o
  -4   1  13   390.44   340.71     7.05 o
  -3   1  13   557.03   456.12     8.25 o
  -2   1  13   770.69   827.31    31.24 o
  -1   1  13  2477.36  2647.81    49.63 o
   0   1  13  2844.58  2699.46    48.15 o
   1   1  13   285.70   274.57    11.02 o
   2   1  13   135.02   155.36    13.11 o
   3   1  13   342.47   407.67     4.92 o
   4   1  13     7.03    13.27     1.61 o
   5   1  13     0.02     2.34     1.63 <
   6   1  13     1.61     2.70     1.61 <
   7   1  13     0.12     4.84     1.32 o
  -7   2  13   212.93   202.22     5.50 o
  -6   2  13     4.85     8.17     2.28 o
  -5   2  13    38.04    39.97     2.66 o
  -4   2  13   102.30   126.16     4.36 o
  -3   2  13    18.81    17.77     1.96 o
  -2   2  13  2533.51  2534.85    55.03 o
  -1   2  13   486.61   548.07    23.53 o
   0   2  13  9493.32 10215.60    93.94 o
   1   2  13   678.83   573.94    16.56 o
   2   2  13  1915.69  1863.86    22.10 o
   3   2  13  1856.86  1755.68    11.15 o
   4   2  13   146.71   143.54     3.77 o
   5   2  13   922.20   821.41     8.49 o
   6   2  13   204.37   225.73     5.38 o
   7   2  13   242.56   257.63     4.33 o
  -7   3  13     2.18     2.90     1.96 <
  -6   3  13   369.29   373.50     6.36 o
  -5   3  13   345.11   327.17     5.82 o
  -4   3  13     3.32     6.10     2.40 <
  -3   3  13   186.00   233.39     4.93 o
  -2   3  13  5263.68  5734.64    38.55 o
  -1   3  13   185.44   258.10    16.25 o
   0   3  13   609.21   647.46    18.67 o
   1   3  13  1649.09  1830.17    47.23 o
   2   3  13    12.35    48.44     2.45 o
   3   3  13    19.97    25.76     2.15 o
   4   3  13   396.03   456.48     6.45 o
   5   3  13    11.78    15.99     2.16 o
   6   3  13    45.29    62.64     3.18 o
   7   3  13     7.87     9.86     1.49 o
  -7   4  13    16.75    19.00     2.64 o
  -6   4  13   114.33    95.94     3.99 o
  -5   4  13   184.51   219.62     5.57 o
  -4   4  13     2.04     0.34     2.01 <
  -3   4  13   154.82   184.02     4.46 o
  -2   4  13   112.00    95.51     2.89 o
  -1   4  13   234.92   172.00     4.31 o
   0   4  13    34.84    41.12     3.89 o
   1   4  13     7.64    22.33     2.30 o
   2   4  13     3.24     8.39     1.89 o
   3   4  13    48.62    29.33     2.38 o
   4   4  13   136.02   158.98     4.00 o
   5   4  13     6.33    11.61     2.26 o
   6   4  13     0.36    -0.86     1.69 <
   7   4  13     1.70    -0.52     1.69 <
  -7   5  13     0.48    -0.30     1.83 <
  -6   5  13    38.37    41.52     3.08 o
  -5   5  13   248.60   236.86     6.14 o
  -4   5  13    47.94    31.30     3.23 o
  -3   5  13   156.09   153.25     5.92 o
  -2   5  13     0.06     6.14     1.88 o
  -1   5  13   838.66   822.59     8.93 o
   0   5  13   193.33   231.50     4.78 o
   1   5  13   107.15   111.70     3.59 o
   2   5  13    96.16    86.69     3.49 o
   3   5  13    15.73    17.22     2.89 o
   4   5  13    39.98    49.90     2.56 o
   5   5  13    63.89    64.81     3.20 o
   6   5  13     9.74    10.51     1.82 o
  -6   6  13     9.46     6.04     1.63 o
  -5   6  13   197.59   181.05     5.97 o
  -4   6  13    52.91    44.27     3.93 o
  -3   6  13    69.41    77.37     4.84 o
  -2   6  13   833.36   843.35    13.02 o
  -1   6  13   180.72   176.57     4.65 o
   0   6  13   775.46   699.98     8.16 o
   1   6  13  1097.10  1131.87    10.66 o
   2   6  13   200.76   194.07     5.89 o
   3   6  13   979.54   991.69    10.22 o
   4   6  13   164.23   179.31     4.67 o
   5   6  13   416.97   443.80     8.00 o
   6   6  13    72.31    78.41     3.50 o
  -6   7  13     0.11     5.58     1.70 o
  -5   7  13    32.91    37.84     3.00 o
  -4   7  13    57.47    41.93     3.42 o
  -3   7  13    35.76    36.84     3.41 o
  -2   7  13    44.55    35.83     3.65 o
  -1   7  13  1590.53  1640.37    17.56 o
   0   7  13    56.41    42.03     3.39 o
   1   7  13     0.22     2.67     2.18 <
   2   7  13    45.42    55.64     3.58 o
   3   7  13   191.66   221.34     5.67 o
   4   7  13     6.30     9.74     2.34 o
   5   7  13     1.76     6.19     1.98 o
  -5   8  13    18.28    16.83     1.73 o
  -4   8  13    15.24    14.01     2.16 o
  -3   8  13    76.45    71.26     3.40 o
  -2   8  13    12.14    13.24     2.97 o
  -1   8  13   447.61   500.72    10.14 o
   0   8  13   766.86   746.11     8.79 o
   1   8  13     0.25     4.63     2.46 <
   2   8  13   326.37   315.67     6.84 o
   3   8  13    77.29    67.14     3.86 o
   4   8  13   159.60   170.10     3.97 o
   5   8  13    19.08    21.50     2.96 o
  -4   9  13     0.24     2.65     1.53 <
  -3   9  13    44.51    27.55     2.37 o
  -2   9  13    23.58    34.45     3.35 o
  -1   9  13    95.36    91.38     4.33 o
   0   9  13   147.96   161.34     5.39 o
   1   9  13     8.15     9.87     2.75 o
   2   9  13     2.78    -0.06     2.43 <
   3   9  13    48.53    61.46     3.19 o
   4   9  13     2.11     6.96     1.95 o
  -3  10  13    28.76    34.61     2.73 o
  -2  10  13   229.74   222.08     4.16 o
  -1  10  13    57.19    67.13     2.98 o
   0  10  13    50.69    51.40     3.04 o
   1  10  13    13.42     3.56     2.70 <
   2  10  13   124.51   125.66     3.80 o
  -7   0  14    14.05     8.77     3.16 <
  -6   0  14    54.34    48.44     4.10 o
  -5   0  14   283.73   247.57     9.00 o
  -4   0  14   102.23    85.92     6.65 o
  -3   0  14   213.55   260.62     9.14 o
  -2   0  14  4029.41  4334.73   102.33 o
  -1   0  14  1127.24  1714.29    58.46 o
   0   0  14  1552.20  1967.13    60.73 o
   1   0  14    66.32    76.56     9.40 o
   2   0  14  1825.12  1835.11    55.01 o
   3   0  14   254.13   151.29     3.55 o
   4   0  14    49.69    39.94     2.67 o
   5   0  14    54.28    57.70     3.81 o
   6   0  14   122.14   118.85     4.70 o
   7   0  14   121.54    94.26     4.60 o
  -7   1  14   143.46   139.22     5.28 o
  -6   1  14    28.98    24.14     2.92 o
  -5   1  14    12.67    12.25     2.51 o
  -4   1  14   340.24   362.17     7.17 o
  -3   1  14   794.44   888.42    11.56 o
  -2   1  14   340.81   291.37    19.84 o
  -1   1  14  1211.68  1396.17    37.76 o
   0   1  14     0.22    20.32     6.63 o
   1   1  14  2832.08  2769.34    42.86 o
   2   1  14   359.48   376.05     9.76 o
   3   1  14    83.14    85.31     2.29 o
   4   1  14   351.92   306.52     4.81 o
   5   1  14    24.28    40.35     2.46 o
   6   1  14   135.30   135.93     3.74 o
   7   1  14   142.16   152.46     3.56 o
  -7   2  14   110.26   100.07     4.04 o
  -6   2  14   115.94   124.20     5.00 o
  -5   2  14    48.07    33.96     3.06 o
  -4   2  14   177.23   194.40     5.89 o
  -3   2  14   830.96   995.92    11.15 o
  -2   2  14   164.73   169.14    15.76 o
  -1   2  14    85.29   118.51    12.07 o
   0   2  14   947.42  1122.18    33.01 o
   1   2  14  1768.93  2117.29    38.99 o
   2   2  14   601.95   681.54     7.42 o
   3   2  14   156.02   127.72     3.50 o
   4   2  14   223.32   210.20     4.40 o
   5   2  14     1.38     3.81     1.75 <
   6   2  14    13.67     6.52     1.77 o
   7   2  14    25.67    16.56     1.65 o
  -7   3  14    13.27    10.95     1.91 o
  -6   3  14    47.32    53.01     3.49 o
  -5   3  14   199.16   177.69     4.66 o
  -4   3  14   110.85   100.39     4.53 o
  -3   3  14    81.64    84.93     3.11 o
  -2   3  14    48.99    78.86     2.67 o
  -1   3  14   189.66   160.79    13.80 o
   0   3  14   229.00   341.94    18.67 o
   1   3  14     1.36    10.03     2.36 o
   2   3  14   222.33   296.99     5.17 o
   3   3  14   374.69   328.08     5.02 o
   4   3  14   316.65   302.11     5.21 o
   5   3  14    20.24    29.75     2.46 o
   6   3  14   156.39   154.73     4.38 o
   7   3  14   181.88   171.42     4.59 o
  -7   4  14    15.57     9.31     1.82 o
  -6   4  14     4.34     4.54     1.79 <
  -5   4  14     1.92    13.41     2.57 o
  -4   4  14   118.98   112.08     4.92 o
  -3   4  14  1250.12  1208.22    11.82 o
  -2   4  14     2.98     7.81     1.69 o
  -1   4  14     1.93     4.51     1.57 <
   0   4  14  1271.16  1203.30    10.17 o
   1   4  14    28.11    54.27     2.20 o
   2   4  14    24.68    32.93     2.56 o
   3   4  14   549.65   500.19     7.86 o
   4   4  14   180.60   213.50     4.31 o
   5   4  14    48.78    68.55     3.34 o
   6   4  14     3.47     5.47     1.90 <
  -7   5  14    63.79    41.70     4.61 o
  -6   5  14    48.77    58.40     3.35 o
  -5   5  14    19.57    19.32     2.65 o
  -4   5  14    83.56    88.09     4.95 o
  -3   5  14    48.59    49.09     3.15 o
  -2   5  14   539.96   581.36     6.90 o
  -1   5  14   351.80   334.75     5.49 o
   0   5  14    76.96    90.49     3.32 o
   1   5  14    39.34    25.47     2.81 o
   2   5  14  1505.94  1496.44    12.17 o
   3   5  14   301.03   280.07     6.43 o
   4   5  14    26.53    19.15     1.94 o
   5   5  14    53.24    67.51     3.44 o
   6   5  14   215.93   231.77     4.65 o
  -6   6  14     5.93     9.68     1.86 o
  -5   6  14     0.89     8.26     2.31 o
  -4   6  14     4.66     2.99     2.61 <
  -3   6  14    34.00    51.27     3.23 o
  -2   6  14   167.41   185.77     6.47 o
  -1   6  14    31.90    40.20     3.48 o
   0   6  14     0.54     5.33     2.18 <
   1   6  14    79.24    75.16     3.82 o
   2   6  14   133.90   102.60     5.15 o
   3   6  14     0.05     9.51     2.14 o
   4   6  14    60.87    56.46     3.01 o
   5   6  14    36.26    36.66     2.94 o
   6   6  14    70.65    63.01     3.11 o
  -6   7  14    35.40    40.52     3.67 o
  -5   7  14    88.99    82.08     3.38 o
  -4   7  14   165.91   175.39     5.46 o
  -3   7  14     1.68     4.13     2.43 <
  -2   7  14    25.78    17.36     2.90 o
  -1   7  14    56.75    66.85     3.91 o
   0   7  14   539.62   476.78     8.33 o
   1   7  14   241.28   251.95     5.34 o
   2   7  14   609.00   582.03     8.08 o
   3   7  14    32.01    34.10     3.03 o
   4   7  14    30.27    39.95     2.85 o
   5   7  14     3.29     3.66     1.72 <
  -5   8  14    56.64    65.84     2.62 o
  -4   8  14     9.99    17.05     2.19 o
  -3   8  14    90.54    85.12     3.28 o
  -2   8  14    11.54    15.14     2.62 o
  -1   8  14   532.16   572.80    10.79 o
   0   8  14     0.60     4.90     2.17 <
   1   8  14   277.04   264.38     5.77 o
   2   8  14    57.98    72.70     3.56 o
   3   8  14     0.03     4.03     2.15 <
   4   8  14     0.15     5.21     1.64 o
  -4   9  14   105.02   106.79     3.30 o
  -3   9  14     3.52     4.29     1.77 <
  -2   9  14    25.46     9.80     2.17 o
  -1   9  14    36.92    40.34     2.78 o
   0   9  14    67.52    63.60     3.40 o
   1   9  14   107.70   106.54     4.81 o
   2   9  14     4.14     3.21     2.32 <
   3   9  14     0.57     0.64     1.77 <
   4   9  14   263.62   269.40     7.62 o
  -3  10  14     4.28    10.45     2.32 o
  -2  10  14     1.95    -1.26     1.33 <
  -1  10  14    38.51    34.05     2.52 o
   0  10  14    70.69    79.64     3.38 o
   1  10  14    51.77    61.79     3.26 o
   2  10  14    10.32    16.51     2.02 o
  -7   1  15   252.70   258.36     5.45 o
  -6   1  15    92.41    87.89     3.99 o
  -5   1  15    28.45    30.47     2.79 o
  -4   1  15     0.57     2.98     1.93 <
  -3   1  15     0.27    -2.45     2.02 <
  -2   1  15   669.44   570.12    27.51 o
  -1   1  15  3165.78  3444.39    61.22 o
   0   1  15   985.53  1354.86    37.45 o
   1   1  15    93.16   119.50     9.80 o
   2   1  15   205.41   187.19     4.00 o
   3   1  15  1069.39  1023.62     7.19 o
   4   1  15   121.61   119.49     3.01 o
   5   1  15     6.66     6.74     1.86 o
   6   1  15    99.37    81.29     3.23 o
   7   1  15     7.69     6.33     1.31 o
  -7   2  15    55.79    49.85     3.00 o
  -6   2  15   742.25   712.71    10.03 o
  -5   2  15   823.95   850.48    11.22 o
  -4   2  15     0.28    -2.16     2.30 <
  -3   2  15   210.04   243.12     5.12 o
  -2   2  15   118.30   102.15     4.03 o
  -1   2  15   632.82   786.76    29.89 o
   0   2  15  1175.20  1322.16    37.43 o
   1   2  15   641.73   621.29    26.96 o
   2   2  15    33.39    21.69     1.64 o
   3   2  15   915.61   955.94     7.87 o
   4   2  15     1.49     4.56     1.66 <
   5   2  15   286.59   333.49     5.29 o
   6   2  15    14.10     6.36     1.71 o
   7   2  15    12.01    11.31     1.52 o
  -7   3  15    53.93    55.66     2.86 o
  -6   3  15   103.65   108.30     4.48 o
  -5   3  15     0.03     0.58     1.87 <
  -4   3  15    27.81    41.19     2.65 o
  -3   3  15   337.07   351.48     6.54 o
  -2   3  15  6376.79  6952.36    21.75 o
  -1   3  15   190.36   294.20     4.74 o
   0   3  15   118.03    83.09     4.08 o
   1   3  15  1177.05  1116.30     7.60 o
   2   3  15    90.90    86.23     2.66 o
   3   3  15    47.11    32.98     2.13 o
   4   3  15  2268.12  2198.88    13.58 o
   5   3  15     8.77     5.44     1.81 o
   6   3  15    16.05    15.12     2.16 o
   7   3  15    10.86    24.62     3.10 o
  -7   4  15     1.45    -0.85     1.33 <
  -6   4  15    47.12    46.64     2.92 o
  -5   4  15   121.83    88.12     3.97 o
  -4   4  15    27.99    38.79     4.86 o
  -3   4  15   248.28   239.44     5.08 o
  -2   4  15   434.27   517.22     6.08 o
  -1   4  15   176.88   154.71     3.50 o
   0   4  15     0.11     5.44     1.82 <
   1   4  15     2.74     2.21     1.26 <
   2   4  15    88.87    84.85     3.02 o
   3   4  15    35.88    59.36     3.03 o
   4   4  15    65.55    66.47     2.78 o
   5   4  15   364.51   409.17     6.27 o
   6   4  15    14.75    15.06     2.17 o
  -6   5  15   151.84   149.63     5.36 o
  -5   5  15    30.53    29.38     3.10 o
  -4   5  15     7.51    10.83     3.13 o
  -3   5  15   113.45   124.98     5.06 o
  -2   5  15     4.89     6.49     1.82 o
  -1   5  15   597.79   576.27     6.33 o
   0   5  15    19.73     8.66     1.96 o
   1   5  15   325.30   309.12     4.87 o
   2   5  15   279.83   323.47     6.31 o
   3   5  15    79.63    78.43     3.60 o
   4   5  15    93.65    84.72     2.98 o
   5   5  15     3.40     7.82     2.15 o
   6   5  15     4.28     5.01     1.60 o
  -6   6  15   199.20   177.51     5.32 o
  -5   6  15   263.52   224.28     5.75 o
  -4   6  15   273.52   265.13     7.57 o
  -3   6  15   273.43   302.91     6.29 o
  -2   6  15   836.02   932.13    13.68 o
  -1   6  15   607.19   530.34     7.47 o
   0   6  15    31.13    35.86     2.31 o
   1   6  15     7.32     8.13     1.99 o
   2   6  15    12.33    25.98     3.80 o
   3   6  15   203.65   232.43     5.09 o
   4   6  15    48.27    42.29     2.67 o
   5   6  15    57.62    45.21     3.01 o
   6   6  15    38.87    32.76     2.62 o
  -6   7  15     9.06    13.09     2.30 o
  -5   7  15    18.58    24.22     2.17 o
  -4   7  15   193.46   198.70     5.79 o
  -3   7  15   181.76   190.77     5.04 o
  -2   7  15     3.99     6.49     2.37 <
  -1   7  15  2838.83  2909.84    19.99 o
   0   7  15     5.16     5.80     2.29 <
   1   7  15     1.66     3.89     2.06 <
   2   7  15   174.69   170.72     4.70 o
   3   7  15   865.22   874.63    11.70 o
   4   7  15    81.99    87.66     3.28 o
   5   7  15   109.68   111.72     3.10 o
  -5   8  15    39.06    36.59     2.11 o
  -4   8  15    41.10    34.87     2.44 o
  -3   8  15    52.37    38.14     2.70 o
  -2   8  15   101.83   111.84     4.02 o
  -1   8  15     0.38     5.59     3.12 <
   0   8  15   163.87   147.99     4.31 o
   1   8  15    22.78    31.52     2.83 o
   2   8  15   415.74   406.47     7.06 o
   3   8  15   166.13   145.26     4.46 o
   4   8  15    72.25    71.90     2.90 o
  -4   9  15     1.62     5.71     1.94 <
  -3   9  15    16.41    20.56     2.57 o
  -2   9  15   133.96   139.09     4.26 o
  -1   9  15    14.66    15.50     2.29 o
   0   9  15     2.57     3.64     2.11 <
   1   9  15    25.23    22.14     2.90 o
   2   9  15   239.41   246.11     4.90 o
   3   9  15     1.74    -0.29     1.44 <
  -2  10  15    56.73    60.67     2.46 o
  -1  10  15     2.96     5.84     1.88 o
   0  10  15     0.13    -0.89     1.71 <
   1  10  15    68.98    74.20     3.39 o
   2  10  15     9.40     9.73     2.64 o
  -7   0  16   166.68   150.78     6.11 o
  -6   0  16   224.74   231.04     7.35 o
  -5   0  16   151.75   145.00     6.13 o
  -4   0  16   967.72  1137.90    17.91 o
  -3   0  16     1.64    22.46     2.80 o
  -2   0  16   631.40   694.37    11.54 o
  -1   0  16   304.78   339.81    29.02 o
   0   0  16 12570.10 13400.80   171.29 o
   1   0  16  5159.44  5239.73   108.76 o
   2   0  16   857.01   757.51     7.64 o
   3   0  16    12.56    30.04     2.14 o
   4   0  16   418.04   409.10     6.99 o
   5   0  16   548.74   511.70    10.67 o
   6   0  16    34.44    40.23     3.57 o
   7   0  16   404.44   421.85    10.21 o
  -7   1  16   107.65   120.62     4.18 o
  -6   1  16    12.96     8.98     2.24 o
  -5   1  16   236.10   185.51     5.18 o
  -4   1  16   270.25   265.64     6.83 o
  -3   1  16    75.98    96.85     3.70 o
  -2   1  16  2233.46  2560.67    14.54 o
  -1   1  16    98.74   155.66    14.50 o
   0   1  16    21.71    19.79     7.45 <
   1   1  16    67.43    45.81     7.48 o
   2   1  16   269.84   312.60     4.14 o
   3   1  16   873.88   766.02     6.05 o
   4   1  16    17.48    18.89     1.83 o
   5   1  16    77.78    68.02     2.81 o
   6   1  16   306.51   333.72     5.31 o
   7   1  16     5.45     2.67     1.82 <
  -7   2  16    20.28    18.26     2.18 o
  -6   2  16    28.18    31.09     2.60 o
  -5   2  16     6.02    10.77     2.48 o
  -4   2  16   128.62   125.96     4.70 o
  -3   2  16   520.09   600.76     7.84 o
  -2   2  16     0.66     1.18     1.54 <
  -1   2  16     7.99    14.14     2.36 o
   0   2  16  1665.02  1728.96    44.23 o
   1   2  16   554.56   544.21     6.58 o
   2   2  16   209.30   190.22     3.69 o
   3   2  16   353.43   310.15     4.43 o
   4   2  16   159.67   136.75     3.14 o
   5   2  16    78.94    64.60     2.63 o
   6   2  16   251.39   216.38     4.27 o
   7   2  16     3.36     8.40     2.67 o
  -7   3  16    79.00    94.02     3.38 o
  -6   3  16     5.50     5.18     1.98 <
  -5   3  16    82.74    74.28     3.30 o
  -4   3  16    30.76    26.20     2.33 o
  -3   3  16   248.29   235.16     5.16 o
  -2   3  16  1026.83  1176.06     8.83 o
  -1   3  16   950.60   904.55     7.67 o
   0   3  16   133.04   107.41     2.92 o
   1   3  16  1445.52  1478.74     8.66 o
   2   3  16    62.09    49.43     2.40 o
   3   3  16   644.80   651.71     7.09 o
   4   3  16    55.17    59.60     2.87 o
   5   3  16     0.43     3.33     1.79 <
   6   3  16    20.36    16.45     2.08 o
  -7   4  16    12.05    12.72     2.00 o
  -6   4  16    56.09    43.41     2.98 o
  -5   4  16   390.41   358.91     6.76 o
  -4   4  16   278.89   265.06     6.93 o
  -3   4  16     2.77     4.16     1.81 <
  -2   4  16   552.91   541.71     6.63 o
  -1   4  16   952.78   874.28     7.84 o
   0   4  16  1020.13  1024.00     9.46 o
   1   4  16   591.99   650.02     7.68 o
   2   4  16  1353.25  1281.42    12.01 o
   3   4  16  1318.50  1261.58    13.07 o
   4   4  16    72.58    82.17     2.97 o
   5   4  16   324.67   365.02     5.58 o
   6   4  16   242.58   255.70     5.36 o
  -6   5  16     2.46     2.79     2.01 <
  -5   5  16    90.65   103.43     4.59 o
  -4   5  16   469.47   470.55     9.05 o
  -3   5  16   102.63    92.44     3.61 o
  -2   5  16    53.89    75.25     2.90 o
  -1   5  16     5.09    15.57     1.91 o
   0   5  16     0.06     2.62     2.18 <
   1   5  16    64.71    94.73     2.74 o
   2   5  16     5.35    14.76     2.57 o
   3   5  16   265.26   254.22     4.91 o
   4   5  16   211.41   208.27     4.22 o
   5   5  16   396.01   471.37     6.82 o
   6   5  16   122.08   132.66     3.97 o
  -6   6  16     1.44     3.85     1.66 <
  -5   6  16    33.34    34.32     2.55 o
  -4   6  16     1.96     4.52     2.53 <
  -3   6  16    14.62    10.55     2.22 o
  -2   6  16    64.21    60.02     3.01 o
  -1   6  16   261.33   281.21     5.64 o
   0   6  16    15.08    13.37     2.32 o
   1   6  16    60.82    61.99     3.81 o
   2   6  16    71.37    64.19     3.52 o
   3   6  16    11.89    19.80     2.30 o
   4   6  16    94.67    91.33     3.13 o
   5   6  16    63.88    55.20     2.86 o
  -5   7  16    52.70    63.36     3.55 o
  -4   7  16    47.53    35.61     3.01 o
  -3   7  16   288.89   282.89     5.90 o
  -2   7  16  1001.43  1078.34     9.77 o
  -1   7  16    12.45    20.79     2.71 o
   0   7  16    12.42    16.43     2.26 o
   1   7  16     1.46     4.48     2.12 <
   2   7  16    42.45    51.21     2.85 o
   3   7  16   294.26   275.05     4.81 o
   4   7  16   102.99   104.93     3.02 o
   5   7  16     6.59     5.51     1.23 o
  -5   8  16    37.38    32.52     2.49 o
  -4   8  16    75.96    59.91     2.79 o
  -3   8  16   212.59   217.72     5.21 o
  -2   8  16   196.52   187.08     4.82 o
  -1   8  16     7.34     7.39     2.41 o
   0   8  16    30.56    25.76     2.54 o
   1   8  16   450.45   448.02     7.21 o
   2   8  16    20.35    18.98     2.09 o
   3   8  16   362.09   445.67     6.60 o
   4   8  16   127.74   143.71     3.31 o
  -4   9  16     2.31     3.54     1.62 <
  -3   9  16    31.15    29.74     2.98 o
  -2   9  16    26.85    39.65     2.66 o
  -1   9  16     2.03     3.39     1.80 <
   0   9  16     0.15     1.40     2.10 <
   1   9  16    25.99    21.56     2.40 o
   2   9  16     0.04     1.93     1.74 <
   3   9  16     5.01     3.67     1.40 <
  -2  10  16    12.02    11.83     2.19 o
  -1  10  16    43.61    39.31     2.47 o
   0  10  16     0.01     1.63     1.87 <
   1  10  16   112.75   118.84     4.13 o
   2  10  16     7.86     0.84     2.68 <
  -7   1  17   242.54   240.28     4.62 o
  -6   1  17    67.64    49.77     3.03 o
  -5   1  17    67.36    65.78     3.41 o
  -4   1  17     0.66     3.97     2.65 <
  -3   1  17   223.97   257.22     5.36 o
  -2   1  17  2498.25  2923.14    15.01 o
  -1   1  17     0.11     3.98     2.12 <
   0   1  17   673.34   979.33    13.66 o
   1   1  17    40.68    36.08     1.88 o
   2   1  17  1021.38  1161.60     8.58 o
   3   1  17   266.81   220.83     3.48 o
   4   1  17     9.34     2.52     1.63 <
   5   1  17     1.46     2.51     1.79 <
   6   1  17   176.39   215.69     4.50 o
   7   1  17    18.53    21.80     3.11 o
  -7   2  17    37.34    42.69     2.21 o
  -6   2  17    20.30    24.89     2.24 o
  -5   2  17    35.10    35.53     3.14 o
  -4   2  17   137.16   137.98     5.58 o
  -3   2  17   358.16   353.89     5.81 o
  -2   2  17   937.26   920.44     8.60 o
  -1   2  17   429.63   432.98     7.56 o
   0   2  17   133.72    88.78     3.53 o
   1   2  17   208.89   219.51     3.15 o
   2   2  17   446.09   455.13     5.20 o
   3   2  17     0.28     5.57     1.47 o
   4   2  17   435.42   443.71     5.77 o
   5   2  17     7.49     6.33     1.85 o
   6   2  17    65.75    58.99     2.60 o
  -7   3  17     5.95     7.58     1.42 o
  -6   3  17    46.89    57.55     2.93 o
  -5   3  17    40.51    32.57     2.77 o
  -4   3  17     5.31     5.05     2.05 <
  -3   3  17   508.54   536.17     8.42 o
  -2   3  17   219.42   302.58     4.66 o
  -1   3  17   316.57   390.93     5.65 o
   0   3  17   153.53   153.88     3.01 o
   1   3  17  1553.46  1626.06     8.31 o
   2   3  17    36.04    31.14     2.37 o
   3   3  17    19.42    18.72     2.01 o
   4   3  17   412.05   439.80     6.06 o
   5   3  17   103.82    83.65     3.10 o
   6   3  17     1.53     1.78     1.68 <
  -7   4  17     0.08    -3.19     1.94 <
  -6   4  17     5.22     6.21     1.82 o
  -5   4  17     0.03     0.12     2.18 <
  -4   4  17   197.31   191.37     5.39 o
  -3   4  17    20.82    18.24     2.49 o
  -2   4  17    81.55    77.58     2.82 o
  -1   4  17   221.37   216.78     4.05 o
   0   4  17    78.66    91.49     2.83 o
   1   4  17     0.71     2.97     1.37 <
   2   4  17    32.68    45.66     2.45 o
   3   4  17     0.01     4.68     1.96 <
   4   4  17    47.00    46.56     2.65 o
   5   4  17   161.92   186.57     4.10 o
   6   4  17    27.33    27.48     2.24 o
  -6   5  17     1.05     3.28     1.93 <
  -5   5  17   666.13   605.37    10.00 o
  -4   5  17    99.65    98.80     5.24 o
  -3   5  17  1915.41  2012.09    16.71 o
  -2   5  17    35.53    51.34     2.81 o
  -1   5  17   660.33   693.10     8.64 o
   0   5  17     0.04     0.75     1.98 <
   1   5  17    38.40    47.31     2.65 o
   2   5  17   164.94   125.24     4.24 o
   3   5  17   473.51   510.66     7.10 o
   4   5  17    74.36    66.27     2.70 o
   5   5  17   105.72   103.58     3.19 o
   6   5  17     1.97     1.75     1.60 <
  -6   6  17   272.16   297.17     8.34 o
  -5   6  17    16.29     6.94     2.02 o
  -4   6  17    68.09    56.03     4.10 o
  -3   6  17   183.74   186.32     5.94 o
  -2   6  17   239.95   250.84     5.45 o
  -1   6  17  1912.63  2115.32    14.93 o
   0   6  17   353.11   371.42     5.96 o
   1   6  17     8.51     9.35     2.32 o
   2   6  17   163.99   180.24     4.49 o
   3   6  17   242.61   252.06     4.93 o
   4   6  17    30.04    23.16     2.00 o
   5   6  17   199.58   178.71     4.32 o
  -5   7  17     2.91     4.31     1.44 <
  -4   7  17    35.35    34.87     3.11 o
  -3   7  17    34.61    25.13     2.60 o
  -2   7  17     7.41     8.63     2.16 o
  -1   7  17   109.42   114.35     3.67 o
   0   7  17   181.09   186.84     4.21 o
   1   7  17     4.29    -0.65     1.93 <
   2   7  17   977.68   964.27     9.01 o
   3   7  17    84.57    78.84     2.83 o
   4   7  17     2.72     2.87     1.42 <
   5   7  17    19.19    22.44     2.07 o
  -4   8  17    29.24    27.73     2.60 o
  -3   8  17     1.17     2.46     1.92 <
  -2   8  17    11.41     9.77     2.42 o
  -1   8  17    13.52    19.72     2.56 o
   0   8  17    32.78    36.29     2.84 o
   1   8  17     0.08     2.49     1.86 <
   2   8  17    54.28    43.15     2.60 o
   3   8  17   165.87   126.92     3.70 o
   4   8  17    46.02    32.12     2.23 o
  -3   9  17    83.15    90.40     3.80 o
  -2   9  17    61.62    49.02     2.76 o
  -1   9  17    76.54    77.57     3.24 o
   0   9  17     4.40     7.11     1.90 o
   1   9  17    73.57    90.79     3.84 o
   2   9  17   237.45   237.95     4.99 o
   3   9  17     0.36     1.91     1.31 <
  -2  10  17   167.80   184.31     6.08 o
  -1  10  17   152.55   146.84     3.89 o
   0  10  17   202.67   198.62     4.90 o
   1  10  17    10.39     9.65     1.71 o
  -7   0  18     0.35     3.23     2.16 <
  -6   0  18   207.91   221.05     8.31 o
  -5   0  18   458.03   460.19    10.28 o
  -4   0  18   459.79   503.02    11.66 o
  -3   0  18   593.84   567.01    10.60 o
  -2   0  18    65.84    39.95     3.08 o
  -1   0  18    82.32    36.61     4.21 o
   0   0  18   677.50   848.31    14.68 o
   1   0  18   270.61   274.84     4.90 o
   2   0  18    18.04    31.82     2.67 o
   3   0  18  2221.36  2100.03    15.75 o
   4   0  18   258.36   244.95     6.14 o
   5   0  18   186.36   224.17     7.28 o
   6   0  18   139.98   160.33     6.59 o
  -7   1  18   475.43   499.64     6.27 o
  -6   1  18    23.70    25.38     2.46 o
  -5   1  18    11.23    15.03     2.33 o
  -4   1  18   476.43   526.88     9.65 o
  -3   1  18  1208.83  1299.83    11.01 o
  -2   1  18   541.70   530.51     6.40 o
  -1   1  18    83.50    68.17     3.07 o
   0   1  18   742.13   688.99     7.09 o
   1   1  18   587.32   641.77     5.24 o
   2   1  18   813.13   777.20     7.26 o
   3   1  18   379.23   362.46     5.14 o
   4   1  18   722.50   684.66     6.78 o
   5   1  18     7.75     4.63     1.92 <
   6   1  18     5.60     7.09     1.69 o
  -7   2  18    17.06    15.53     1.85 o
  -6   2  18   225.84   210.32     4.68 o
  -5   2  18    64.93    83.80     3.69 o
  -4   2  18    20.10    16.48     3.31 o
  -3   2  18     7.35    11.82     1.62 o
  -2   2  18   530.43   626.29     7.48 o
  -1   2  18    35.23    39.18     2.64 o
   0   2  18   171.57   179.87     4.04 o
   1   2  18    20.66    10.82     1.08 o
   2   2  18   366.41   332.21     4.21 o
   3   2  18    51.32    67.22     2.38 o
   4   2  18   210.82   227.08     4.32 o
   5   2  18    40.59    54.65     2.66 o
   6   2  18     0.53     4.28     1.49 <
  -7   3  18    16.86    23.94     2.15 o
  -6   3  18   291.95   257.87     5.64 o
  -5   3  18   351.83   359.86     6.76 o
  -4   3  18    13.26    11.04     2.29 o
  -3   3  18     2.14     2.28     1.70 <
  -2   3  18   836.52   741.23     7.06 o
  -1   3  18   393.11   443.99     6.14 o
   0   3  18   154.32   217.28     3.37 o
   1   3  18   761.78   709.29     5.07 o
   2   3  18   775.89   740.96     7.44 o
   3   3  18   820.87   846.12     7.57 o
   4   3  18   234.17   202.97     4.30 o
   5   3  18    55.87    64.11     2.77 o
   6   3  18    32.30    22.80     2.15 o
  -6   4  18     7.71     0.98     1.49 <
  -5   4  18    18.98    17.71     2.27 o
  -4   4  18   639.99   611.82     8.64 o
  -3   4  18     1.49     6.95     1.94 o
  -2   4  18  1037.59  1134.36     9.82 o
  -1   4  18     5.47     8.88     1.71 o
   0   4  18     1.96     5.13     1.85 <
   1   4  18   880.69   800.99     8.09 o
   2   4  18     7.55     9.50     2.35 o
   3   4  18   414.50   522.22     7.07 o
   4   4  18    87.28    68.27     2.81 o
   5   4  18   500.63   493.97     6.17 o
   6   4  18   206.05   221.02     4.97 o
  -6   5  18    20.90    18.70     2.09 o
  -5   5  18   235.37   281.55     6.38 o
  -4   5  18   339.95   294.99     8.28 o
  -3   5  18    33.29    27.27     2.82 o
  -2   5  18   746.39   842.24     8.87 o
  -1   5  18  2269.48  2275.22    16.01 o
   0   5  18    63.41    71.44     3.03 o
   1   5  18   563.64   520.99     6.53 o
   2   5  18   303.12   321.25     6.13 o
   3   5  18    11.27     7.48     1.90 o
   4   5  18    39.21    39.29     2.30 o
   5   5  18   210.48   244.60     4.40 o
   6   5  18    96.54   112.65     7.36 o
  -6   6  18     0.01    -1.68     2.04 <
  -5   6  18    81.05    84.39     3.56 o
  -4   6  18     8.21    12.45     3.34 o
  -3   6  18    10.76    20.89     3.49 o
  -2   6  18   132.32   109.63     3.88 o
  -1   6  18   289.16   321.48     5.15 o
   0   6  18    59.92    62.37     2.60 o
   1   6  18     0.00     0.54     1.80 <
   2   6  18   206.87   199.11     4.98 o
   3   6  18   108.03    92.53     3.34 o
   4   6  18    83.54    86.32     2.97 o
   5   6  18    43.01    31.12     1.90 o
  -5   7  18    24.04    16.44     2.04 o
  -4   7  18   107.43   101.19     4.49 o
  -3   7  18     0.26     3.12     2.87 <
  -2   7  18    44.67    42.56     3.00 o
  -1   7  18    29.73    36.86     2.52 o
   0   7  18   310.81   291.33     4.98 o
   1   7  18   101.00   105.33     3.19 o
   2   7  18    51.77    63.64     3.08 o
   3   7  18   193.04   216.72     4.16 o
   4   7  18   205.86   201.71     4.29 o
  -4   8  18     7.07     3.85     1.64 <
  -3   8  18   112.42    97.92     3.98 o
  -2   8  18    71.03    66.88     4.30 o
  -1   8  18   100.89   117.46     4.09 o
   0   8  18   364.86   384.71     6.36 o
   1   8  18    84.40    96.72     3.77 o
   2   8  18    49.44    62.85     3.10 o
   3   8  18    43.06    35.86     2.47 o
   4   8  18    64.85    54.46     2.77 o
  -3   9  18   141.41   175.64     4.72 o
  -2   9  18    50.07    40.67     2.49 o
  -1   9  18   144.65   154.99     4.05 o
   0   9  18   452.03   529.38     6.47 o
   1   9  18   255.59   301.07     6.37 o
   2   9  18     6.81     4.36     1.57 <
   3   9  18    22.23    23.84     2.90 o
  -1  10  18    80.97    97.06     4.81 o
   0  10  18     4.94     3.93     2.21 <
  -7   1  19   674.97   700.16     7.05 o
  -6   1  19    12.23    11.98     1.99 o
  -5   1  19   301.76   304.41     6.00 o
  -4   1  19    15.54    23.26     2.79 o
  -3   1  19    39.15    42.71     2.46 o
  -2   1  19    18.91    25.38     1.77 o
  -1   1  19   797.59   911.40     8.03 o
   0   1  19   865.34   915.14     8.03 o
   1   1  19  3460.88  3583.96    12.34 o
   2   1  19  1530.49  1319.78    10.22 o
   3   1  19   533.30   550.57     6.37 o
   4   1  19   580.37   660.08     7.00 o
   5   1  19    78.27    91.28     3.40 o
   6   1  19    86.57    87.28     3.20 o
  -7   2  19   104.13    90.73     3.20 o
  -6   2  19     5.37     6.35     1.66 o
  -5   2  19     8.50    10.96     2.08 o
  -4   2  19   109.50    99.95     4.88 o
  -3   2  19    39.65    31.04     1.82 o
  -2   2  19  1095.22  1161.43     9.71 o
  -1   2  19  1263.72  1255.95    10.82 o
   0   2  19    76.59    62.00     2.56 o
   1   2  19   312.37   281.39     3.85 o
   2   2  19   420.26   433.61     5.10 o
   3   2  19  1085.99  1143.12     8.74 o
   4   2  19   107.53   100.19     3.16 o
   5   2  19     8.13    12.00     2.02 o
   6   2  19    15.91    23.96     2.19 o
  -7   3  19    23.85    24.19     2.92 o
  -6   3  19   162.38   136.62     3.93 o
  -5   3  19    52.45    54.59     3.13 o
  -4   3  19   174.30   175.46     4.82 o
  -3   3  19    99.92    99.24     3.19 o
  -2   3  19   260.92   273.90     4.73 o
  -1   3  19   240.37   240.04     4.68 o
   0   3  19    89.58    60.07     2.32 o
   1   3  19    25.73    30.91     1.74 o
   2   3  19    93.48    98.61     2.63 o
   3   3  19   968.11   969.48     8.53 o
   4   3  19   181.05   166.09     3.94 o
   5   3  19    37.09    47.34     2.60 o
   6   3  19   249.54   235.05     5.12 o
  -6   4  19    42.14    34.21     2.14 o
  -5   4  19     6.95     6.60     1.95 o
  -4   4  19    26.03    27.35     2.54 o
  -3   4  19   628.09   655.19     8.40 o
  -2   4  19     7.21     6.11     1.74 o
  -1   4  19     1.73     2.84     1.43 <
   0   4  19   156.24   155.88     3.63 o
   1   4  19    71.04    51.58     2.92 o
   2   4  19     1.04     7.51     1.69 o
   3   4  19     1.77     6.27     1.83 o
   4   4  19    61.00    53.78     2.59 o
   5   4  19     2.10     5.62     1.60 o
   6   4  19    56.16    49.44     2.89 o
  -6   5  19    18.22    25.23     2.82 o
  -5   5  19    19.69    24.95     2.69 o
  -4   5  19   269.78   256.78     6.25 o
  -3   5  19   115.30   106.29     4.05 o
  -2   5  19  6132.00  6387.48    25.64 o
  -1   5  19   255.79   263.84     4.62 o
   0   5  19   108.42    87.03     3.03 o
   1   5  19    11.06    16.78     1.80 o
   2   5  19   238.90   261.56     4.85 o
   3   5  19    12.74     9.56     1.74 o
   4   5  19     4.51     4.66     1.59 <
   5   5  19     9.71    12.61     1.49 o
  -6   6  19    39.41    32.13     3.05 o
  -5   6  19    33.77    28.24     3.07 o
  -4   6  19   255.18   246.95     7.78 o
  -3   6  19   743.64   759.59    11.42 o
  -2   6  19   724.44   772.25     9.90 o
  -1   6  19   438.11   502.80     6.30 o
   0   6  19     1.18     3.41     1.74 <
   1   6  19   399.59   398.17     5.78 o
   2   6  19   257.83   250.43     5.55 o
   3   6  19   607.31   618.65     7.09 o
   4   6  19    51.53    53.67     2.29 o
   5   6  19     0.11     0.56     1.13 <
  -5   7  19     7.09     9.82     1.79 o
  -4   7  19   212.24   190.02     5.13 o
  -3   7  19    10.64     7.94     2.16 o
  -2   7  19    56.26    45.08     3.02 o
  -1   7  19    38.93    31.61     2.59 o
   0   7  19   260.98   263.02     4.55 o
   1   7  19   176.68   196.84     4.08 o
   2   7  19   135.72   153.08     4.09 o
   3   7  19    34.41    25.47     2.05 o
   4   7  19    86.60    96.78     3.00 o
  -4   8  19     9.24     5.94     1.60 o
  -3   8  19     2.03     3.43     2.03 <
  -2   8  19     0.00    -0.09     2.27 <
  -1   8  19    59.54    61.40     3.22 o
   0   8  19    23.27    25.19     2.26 o
   1   8  19     2.45    -0.67     2.11 <
   2   8  19   195.32   184.96     4.15 o
   3   8  19    52.99    54.28     2.65 o
  -3   9  19     8.83    12.92     2.23 o
  -2   9  19    24.24    26.48     2.33 o
  -1   9  19    40.24    33.26     2.23 o
   0   9  19    74.75    67.95     2.57 o
   1   9  19    25.63    23.29     2.38 o
   2   9  19    43.25    44.47     3.37 o
  -7   0  20     5.82    10.45     1.80 o
  -6   0  20   293.69   285.73     8.80 o
  -5   0  20  1342.22  1383.76    17.42 o
  -4   0  20   180.88   209.29     8.17 o
  -3   0  20   222.11   256.14     7.46 o
  -2   0  20   180.39   143.43     5.12 o
  -1   0  20  1818.24  1616.40    16.15 o
   0   0  20   203.69   184.96     5.12 o
   1   0  20  2118.05  2446.10    15.30 o
   2   0  20   113.37    70.36     4.10 o
   3   0  20   822.22   900.97    12.06 o
   4   0  20    42.89    40.11     3.78 o
   5   0  20    61.97    65.53     4.59 o
   6   0  20    43.25    36.25     3.48 o
  -7   1  20    36.09    30.34     1.96 o
  -6   1  20    15.42    15.03     1.92 o
  -5   1  20    56.83    54.77     3.30 o
  -4   1  20    52.49    59.50     3.63 o
  -3   1  20    94.47    81.58     3.13 o
  -2   1  20    51.07    64.48     2.59 o
  -1   1  20   840.43   918.09     8.00 o
   0   1  20     3.61    10.71     1.36 o
   1   1  20  1094.67  1085.36     7.62 o
   2   1  20     4.21     9.70     1.90 o
   3   1  20   668.76   683.10     7.53 o
   4   1  20   208.72   221.21     4.75 o
   5   1  20    64.12    68.20     3.44 o
   6   1  20     6.87    16.27     1.88 o
  -7   2  20    34.12    32.26     2.36 o
  -6   2  20    42.34    38.33     2.15 o
  -5   2  20    23.32    29.00     2.78 o
  -4   2  20     2.19     4.23     2.10 <
  -3   2  20   212.56   222.72     4.78 o
  -2   2  20   552.44   546.98     7.42 o
  -1   2  20     4.68     4.16     1.49 <
   0   2  20    39.80    28.47     1.86 o
   1   2  20    43.08    50.01     2.08 o
   2   2  20   226.72   187.87     3.78 o
   3   2  20   200.14   226.37     4.16 o
   4   2  20   186.97   211.46     4.41 o
   5   2  20   187.64   234.42     5.45 o
   6   2  20    21.97    20.79     1.91 o
  -6   3  20    12.17    18.21     2.10 o
  -5   3  20   204.07   210.44     5.66 o
  -4   3  20    15.38    10.83     2.16 o
  -3   3  20   275.39   317.05     5.58 o
  -2   3  20    33.12    66.78     2.83 o
  -1   3  20   347.16   330.69     5.62 o
   0   3  20   349.48   326.38     4.70 o
   1   3  20   195.26   220.48     4.10 o
   2   3  20     0.07     3.35     1.36 <
   3   3  20     0.58     1.63     1.68 <
   4   3  20    21.51    15.37     2.01 o
   5   3  20    53.72    52.82     2.70 o
   6   3  20   132.41   153.40     4.13 o
  -6   4  20   382.13   392.61     7.78 o
  -5   4  20   136.21   168.25     5.50 o
  -4   4  20   316.58   330.96     5.95 o
  -3   4  20    62.17    51.42     2.92 o
  -2   4  20    62.67    88.45     3.29 o
  -1   4  20   586.89   623.47     7.09 o
   0   4  20  1308.19  1291.24    10.12 o
   1   4  20    13.37    26.86     2.51 o
   2   4  20     0.77     0.20     1.48 <
   3   4  20    43.93    57.85     2.62 o
   4   4  20     9.35     6.36     1.74 o
   5   4  20   117.86   132.02     3.20 o
   6   4  20     3.82     3.48     2.43 <
  -6   5  20     6.06     4.37     1.87 <
  -5   5  20    25.34    27.98     3.14 o
  -4   5  20     0.31     3.46     2.10 <
  -3   5  20   104.69   112.08     3.78 o
  -2   5  20    17.36    16.67     2.21 o
  -1   5  20   114.97   115.91     3.33 o
   0   5  20     8.54     5.03     1.90 <
   1   5  20    76.06    77.24     2.89 o
   2   5  20   262.89   229.09     4.59 o
   3   5  20    48.79    60.00     2.44 o
   4   5  20     2.45     3.96     1.43 <
   5   5  20    38.61    40.52     2.21 o
  -5   6  20    23.89    18.46     2.68 o
  -4   6  20    28.89    33.67     3.34 o
  -3   6  20    31.61    39.12     3.06 o
  -2   6  20     0.79     1.62     2.05 <
  -1   6  20   191.33   208.91     4.10 o
   0   6  20    21.23    13.40     1.74 o
   1   6  20   104.21   108.60     3.34 o
   2   6  20    42.37    59.31     2.90 o
   3   6  20     0.01     2.08     1.71 <
   4   6  20    83.04    82.66     2.65 o
   5   6  20    14.10    10.67     1.82 o
  -5   7  20     4.47     3.47     1.49 <
  -4   7  20     2.87     3.21     1.93 <
  -3   7  20    63.38    58.99     3.15 o
  -2   7  20   173.57   159.17     4.98 o
  -1   7  20   304.86   340.88     5.69 o
   0   7  20     1.43     6.10     1.85 o
   1   7  20     4.61     4.72     1.89 <
   2   7  20   166.48   153.65     3.74 o
   3   7  20    37.84    39.64     2.35 o
   4   7  20    42.37    56.36     2.49 o
  -4   8  20     0.13     1.31     1.63 <
  -3   8  20    23.35    18.08     2.05 o
  -2   8  20    84.50    86.26     3.85 o
  -1   8  20   358.89   401.34     6.57 o
   0   8  20   160.31   169.69     3.97 o
   1   8  20    46.80    42.28     2.76 o
   2   8  20    49.55    52.39     2.63 o
   3   8  20    27.19    20.65     1.83 o
  -3   9  20   184.89   215.32     6.47 o
  -2   9  20    38.81    45.44     2.57 o
  -1   9  20   160.30   133.74     3.68 o
   0   9  20    34.52    16.95     2.23 o
   1   9  20     0.42     1.18     1.79 <
   2   9  20    12.42    20.14     2.35 o
  -7   1  21     1.53     6.33     1.71 o
  -6   1  21     6.95     7.55     1.69 o
  -5   1  21   104.37   110.53     4.22 o
  -4   1  21  2757.75  3071.30    18.15 o
  -3   1  21   919.00   888.42     9.90 o
  -2   1  21   174.66   140.81     3.50 o
  -1   1  21   103.49   107.29     2.92 o
   0   1  21     0.63     1.96     1.20 <
   1   1  21     2.41     2.72     1.25 <
   2   1  21  1728.04  1653.29    12.17 o
   3   1  21  2419.03  2490.44    14.28 o
   4   1  21   101.90    95.50     3.58 o
   5   1  21     5.81    12.03     2.30 o
   6   1  21    14.97    15.69     1.85 o
  -7   2  21    42.22    40.66     4.92 o
  -6   2  21    22.18    24.57     2.41 o
  -5   2  21    32.06    32.79     2.79 o
  -4   2  21   458.22   488.95     7.31 o
  -3   2  21   461.48   507.57     7.41 o
  -2   2  21    29.79    20.35     1.94 o
  -1   2  21    17.67    12.23     1.82 o
   0   2  21   162.66   159.26     3.34 o
   1   2  21   966.04   931.74     6.51 o
   2   2  21  1272.08  1270.30    11.49 o
   3   2  21   979.50   919.43     8.38 o
   4   2  21    78.11    83.12     3.45 o
   5   2  21   139.18   152.91     4.47 o
   6   2  21   408.32   414.71     5.47 o
  -6   3  21    61.99    67.45     3.03 o
  -5   3  21     0.13     5.38     1.99 <
  -4   3  21   225.56   205.10     4.51 o
  -3   3  21  3676.78  3993.48    20.31 o
  -2   3  21   586.45   602.11     6.79 o
  -1   3  21   244.46   218.65     4.61 o
   0   3  21    17.83    11.59     1.79 o
   1   3  21   990.84  1057.21     7.70 o
   2   3  21   271.67   257.42     5.07 o
   3   3  21   394.34   387.04     5.55 o
   4   3  21   329.59   293.16     4.90 o
   5   3  21    32.56    25.03     2.34 o
   6   3  21   122.46   130.40     3.69 o
  -6   4  21     0.01     1.88     1.64 <
  -5   4  21   121.63   120.91     5.37 o
  -4   4  21   146.26   133.54     4.22 o
  -3   4  21   300.74   344.41     5.85 o
  -2   4  21   437.11   462.08     6.84 o
  -1   4  21    10.98     8.67     1.74 o
   0   4  21   311.80   306.71     5.20 o
   1   4  21   204.18   165.74     4.18 o
   2   4  21    82.46    90.57     2.98 o
   3   4  21     1.97    -0.42     1.55 <
   4   4  21     1.53     0.75     1.58 <
   5   4  21    47.57    52.60     2.40 o
  -6   5  21    50.36    51.27     3.19 o
  -5   5  21    51.45    36.57     3.17 o
  -4   5  21   147.38   130.60     4.45 o
  -3   5  21    10.43    14.57     2.12 o
  -2   5  21  1609.47  1640.61    12.32 o
  -1   5  21   640.19   666.86     6.57 o
   0   5  21     2.29     2.73     1.60 <
   1   5  21   972.75  1002.36     8.75 o
   2   5  21   117.99   136.18     3.85 o
   3   5  21     5.62     5.75     1.58 o
   4   5  21    42.73    45.23     2.19 o
   5   5  21     7.66    15.68     1.75 o
  -5   6  21     4.94     6.66     1.77 o
  -4   6  21    14.94    10.38     2.30 o
  -3   6  21    10.59     8.70     2.21 o
  -2   6  21   146.96   171.42     4.60 o
  -1   6  21    59.01    46.36     2.40 o
   0   6  21   591.24   569.15     6.03 o
   1   6  21  1087.75  1073.87     9.66 o
   2   6  21    61.46    85.54     3.22 o
   3   6  21    52.59    58.39     2.61 o
   4   6  21   140.49   155.79     3.51 o
  -4   7  21   172.93   167.52     3.99 o
  -3   7  21   104.16    89.21     3.55 o
  -2   7  21  1259.68  1237.12    12.29 o
  -1   7  21   636.85   678.72     7.69 o
   0   7  21   288.04   301.45     4.81 o
   1   7  21     4.28     6.14     1.92 o
   2   7  21   315.36   305.07     5.08 o
   3   7  21    65.37    65.92     2.63 o
   4   7  21     2.16    -0.82     1.47 <
  -4   8  21    71.67    66.74     4.15 o
  -3   8  21     3.99    11.24     2.30 o
  -2   8  21    22.08    21.93     2.54 o
  -1   8  21     0.35     5.70     1.97 <
   0   8  21     8.05     3.31     1.64 <
   1   8  21    35.33    36.88     2.48 o
   2   8  21    47.23    55.40     2.77 o
   3   8  21    19.84    17.89     1.79 o
  -2   9  21     0.12     0.67     1.58 <
  -1   9  21    90.55   102.57     3.16 o
   0   9  21     0.49     3.47     1.64 <
   1   9  21     0.48     3.94     1.63 <
  -7   0  22   165.80   131.40     7.97 o
  -6   0  22   256.62   264.51     6.89 o
  -5   0  22   304.81   256.24     9.17 o
  -4   0  22   432.62   521.92    12.83 o
  -3   0  22   489.58   457.35     9.02 o
  -2   0  22   482.25   490.03     8.33 o
  -1   0  22  1614.41  1804.25    21.22 o
   0   0  22    10.92     8.82     2.03 o
   1   0  22     7.39     6.44     1.68 o
   2   0  22     3.52     6.86     2.59 <
   3   0  22   636.21   732.08    11.15 o
   4   0  22   550.87   566.82    10.03 o
   5   0  22    66.36    43.80     3.82 o
   6   0  22    62.14    62.37     3.74 o
  -6   1  22    83.58    84.13     3.58 o
  -5   1  22     0.01     0.79     2.05 <
  -4   1  22   571.14   631.76     9.18 o
  -3   1  22   372.84   360.71     6.89 o
  -2   1  22    79.19    81.14     2.64 o
  -1   1  22   171.99   163.14     3.69 o
   0   1  22    94.22    95.07     3.01 o
   1   1  22    15.49    18.33     1.66 o
   2   1  22  1326.73  1356.23    10.50 o
   3   1  22   426.52   404.02     6.00 o
   4   1  22   879.31   858.90     9.15 o
   5   1  22    36.67    39.43     2.98 o
   6   1  22    12.17    10.71     1.57 o
  -6   2  22   140.76   142.49     3.85 o
  -5   2  22    64.77    63.30     3.60 o
  -4   2  22   161.13   149.75     4.04 o
  -3   2  22   200.37   226.16     4.94 o
  -2   2  22    41.18    68.93     2.80 o
  -1   2  22   214.49   186.55     4.07 o
   0   2  22     4.52     4.99     1.64 o
   1   2  22     9.46     8.77     1.28 o
   2   2  22   530.87   534.95     7.67 o
   3   2  22   157.01   148.59     3.88 o
   4   2  22    31.29    29.34     2.56 o
   5   2  22     5.43     5.82     2.04 <
   6   2  22    63.02    78.79     3.01 o
  -6   3  22    11.49    16.23     1.84 o
  -5   3  22   155.09   169.15     4.57 o
  -4   3  22     5.30     2.93     1.63 <
  -3   3  22   519.08   515.91     7.09 o
  -2   3  22    95.90   115.78     3.28 o
  -1   3  22    45.07    41.56     2.29 o
   0   3  22     1.35     1.33     1.44 <
   1   3  22   160.53   152.43     4.04 o
   2   3  22    13.15     6.43     2.26 <
   3   3  22   116.40   133.84     3.93 o
   4   3  22   804.78   879.93     8.99 o
   5   3  22    24.15    31.94     2.33 o
  -6   4  22    65.49    55.27     2.67 o
  -5   4  22     4.55     7.08     2.56 <
  -4   4  22    28.13    20.18     2.20 o
  -3   4  22    83.85    79.22     3.14 o
  -2   4  22   296.87   311.80     5.58 o
  -1   4  22   986.53   946.32    10.56 o
   0   4  22    91.40    99.39     3.52 o
   1   4  22     1.77    10.88     1.73 o
   2   4  22   312.81   309.18     5.64 o
   3   4  22   289.14   284.97     5.01 o
   4   4  22    11.97     8.75     1.72 o
   5   4  22    30.48    51.28     2.41 o
  -5   5  22    33.01    41.00     2.91 o
  -4   5  22     0.94    -0.36     1.91 <
  -3   5  22   308.38   339.53     5.35 o
  -2   5  22   197.20   212.75     4.95 o
  -1   5  22    35.76    27.68     2.07 o
   0   5  22    15.56    12.15     1.92 o
   1   5  22   382.18   412.97     5.72 o
   2   5  22   723.57   710.98     8.13 o
   3   5  22    81.13    83.18     3.06 o
   4   5  22   163.21   153.65     3.77 o
   5   5  22   136.71   129.21     4.11 o
  -5   6  22     7.91     7.46     1.92 o
  -4   6  22     9.91     8.35     2.14 o
  -3   6  22     4.20     3.86     2.30 <
  -2   6  22   242.22   279.73     5.29 o
  -1   6  22    32.12    31.58     2.08 o
   0   6  22     0.64     3.33     1.71 <
   1   6  22     1.81    11.02     1.93 o
   2   6  22     2.66     7.60     2.05 o
   3   6  22   235.08   254.80     4.89 o
   4   6  22    25.62    11.39     1.41 o
  -4   7  22    69.39    70.25     2.49 o
  -3   7  22   200.68   204.96     4.53 o
  -2   7  22    63.69    52.65     3.23 o
  -1   7  22     3.01     3.77     1.79 <
   0   7  22    56.99    62.75     2.58 o
   1   7  22     8.95     7.17     1.66 o
   2   7  22   113.25   124.65     3.62 o
   3   7  22     0.01     0.33     1.36 <
   4   7  22    15.61    10.24     2.58 o
  -3   8  22    73.73   103.10     3.48 o
  -2   8  22   238.94   269.24     5.27 o
  -1   8  22     3.09     2.71     1.77 <
   0   8  22   135.42   145.49     4.20 o
   1   8  22    83.04    82.10     3.34 o
   2   8  22    86.29    85.34     3.04 o
   3   8  22     4.06     6.62     2.09 o
  -2   9  22     4.90     5.51     2.12 <
  -1   9  22    98.53   100.23     4.24 o
   0   9  22   325.41   355.74     7.68 o
   1   9  22    30.06    37.95     3.45 o
  -6   1  23    17.56    21.09     2.16 o
  -5   1  23   179.96   167.65     5.28 o
  -4   1  23    98.60   107.86     3.65 o
  -3   1  23   747.30   777.72     8.93 o
  -2   1  23    34.80    47.86     2.31 o
  -1   1  23   272.84   246.45     4.84 o
   0   1  23   334.34   303.91     5.45 o
   1   1  23   844.73   872.26     6.98 o
   2   1  23    74.20    93.49     3.16 o
   3   1  23   169.08   186.21     4.27 o
   4   1  23    37.61    46.40     2.76 o
   5   1  23    38.97    54.11     2.86 o
   6   1  23   272.27   351.90     7.31 o
  -6   2  23   148.55   142.44     3.44 o
  -5   2  23   140.12   154.78     4.52 o
  -4   2  23   160.85   166.31     3.94 o
  -3   2  23   894.62   960.59     8.16 o
  -2   2  23   159.30   165.18     4.21 o
  -1   2  23   440.07   421.25     6.00 o
   0   2  23   110.25    99.49     3.41 o
   1   2  23    10.47    11.59     1.53 o
   2   2  23    51.62    48.06     2.73 o
   3   2  23    14.26    10.93     2.30 o
   4   2  23     6.59    13.80     2.26 o
   5   2  23   205.58   201.93     4.96 o
  -6   3  23     2.34     2.33     1.36 <
  -5   3  23   180.38   167.90     4.43 o
  -4   3  23    33.52    38.38     2.38 o
  -3   3  23   412.14   401.09     5.94 o
  -2   3  23  1438.44  1580.72    11.63 o
  -1   3  23   122.48   122.28     3.19 o
   0   3  23   484.00   484.42     5.53 o
   1   3  23   197.69   184.49     3.69 o
   2   3  23    23.29    40.23     3.31 o
   3   3  23    60.75    76.64     3.38 o
   4   3  23     4.48     5.40     2.03 <
   5   3  23    36.88    40.30     2.31 o
  -6   4  23    58.32    63.11     2.92 o
  -5   4  23   235.26   245.66     5.97 o
  -4   4  23    25.70    22.65     1.95 o
  -3   4  23    12.70    12.88     2.15 o
  -2   4  23   120.60   120.37     3.48 o
  -1   4  23   279.47   286.95     4.87 o
   0   4  23    15.72    16.03     1.77 o
   1   4  23  1245.84  1190.57     9.31 o
   2   4  23    10.19     5.25     2.13 <
   3   4  23    21.32    15.96     2.08 o
   4   4  23    46.64    61.02     2.65 o
   5   4  23     6.37    13.40     1.58 o
  -5   5  23    26.30    31.34     2.55 o
  -4   5  23    19.26    23.26     2.31 o
  -3   5  23    67.60    71.36     3.09 o
  -2   5  23     4.87     6.86     1.97 o
  -1   5  23    79.80    68.98     2.72 o
   0   5  23   284.22   304.86     5.37 o
   1   5  23   589.00   584.05     6.69 o
   2   5  23    16.39    14.78     2.28 o
   3   5  23     4.09     6.24     1.72 o
   4   5  23    75.70    76.85     2.93 o
   5   5  23    19.13    23.44     4.32 o
  -5   6  23    11.81    18.85     2.32 o
  -4   6  23    60.21    51.09     2.78 o
  -3   6  23   246.38   237.15     4.79 o
  -2   6  23    44.89    55.03     2.76 o
  -1   6  23     0.01     0.87     1.85 <
   0   6  23     0.46     3.20     1.94 <
   1   6  23   126.41   135.19     3.67 o
   2   6  23   156.24   142.46     4.05 o
   3   6  23     0.02     0.87     1.50 <
   4   6  23     3.50     3.66     1.25 <
  -4   7  23    65.45    67.88     2.77 o
  -3   7  23    25.47    18.47     1.93 o
  -2   7  23   405.46   418.68     6.93 o
  -1   7  23   128.67    95.36     2.84 o
   0   7  23    91.33   100.09     3.50 o
   1   7  23     5.50     4.29     1.72 <
   2   7  23   759.75   732.15     7.61 o
   3   7  23     0.05     1.97     1.30 <
  -3   8  23    45.88    42.95     3.15 o
  -2   8  23    64.12    48.05     2.45 o
  -1   8  23    11.49    10.91     1.96 o
   0   8  23    23.61    34.07     2.70 o
   1   8  23    58.97    45.81     2.54 o
   2   8  23    71.19    60.31     2.73 o
  -1   9  23     4.23     1.72     2.68 <
   0   9  23     1.81     2.61     1.69 <
  -6   0  24   188.73   198.75     6.64 o
  -5   0  24     7.66     8.65     2.44 o
  -4   0  24  1114.04  1226.06    16.62 o
  -3   0  24   723.11   796.51    10.47 o
  -2   0  24    91.96    78.73     3.64 o
  -1   0  24   285.22   262.40     7.06 o
   0   0  24   206.72   214.88     6.40 o
   1   0  24   216.78   222.43     5.10 o
   2   0  24  1756.17  1714.06    18.06 o
   3   0  24   869.68   778.88    11.40 o
   4   0  24     0.33    -0.83     2.51 <
   5   0  24     4.30    10.63     2.47 o
  -6   1  24    33.24    36.13     2.19 o
  -5   1  24    15.68    18.14     2.37 o
  -4   1  24   662.50   721.98     7.85 o
  -3   1  24  1342.43  1432.73    10.09 o
  -2   1  24    84.95    75.96     2.78 o
  -1   1  24    13.33    11.90     1.92 o
   0   1  24   330.86   360.63     6.27 o
   1   1  24    49.31    59.57     2.29 o
   2   1  24   407.69   424.99     6.52 o
   3   1  24  1543.42  1598.78    12.24 o
   4   1  24     0.79     3.37     1.92 <
   5   1  24    40.48    59.49     2.76 o
  -6   2  24    26.52    26.98     1.74 o
  -5   2  24   424.36   470.69     6.75 o
  -4   2  24     1.76     2.99     1.47 <
  -3   2  24   425.30   488.06     6.55 o
  -2   2  24     1.52     3.96     1.96 <
  -1   2  24   428.09   455.47     7.06 o
   0   2  24    25.64    31.80     2.16 o
   1   2  24    12.24     7.69     1.78 o
   2   2  24   111.55   120.92     3.75 o
   3   2  24   124.84   125.24     4.10 o
   4   2  24   213.18   227.68     4.93 o
   5   2  24    36.05    30.61     2.15 o
  -6   3  24    52.46    53.16     2.52 o
  -5   3  24   186.38   186.46     4.43 o
  -4   3  24    89.39    97.20     3.19 o
  -3   3  24    32.82    30.34     2.07 o
  -2   3  24  1849.56  1935.78    13.44 o
  -1   3  24     6.20     8.52     1.71 o
   0   3  24    57.71    53.45     2.21 o
   1   3  24   316.24   308.59     4.65 o
   2   3  24    12.24    21.16     2.78 o
   3   3  24    11.65     5.58     2.28 <
   4   3  24   115.50   121.25     3.67 o
   5   3  24    68.25    65.33     2.73 o
  -5   4  24     0.49    -0.06     1.71 <
  -4   4  24     6.82     4.07     1.48 <
  -3   4  24   887.80   942.75     8.71 o
  -2   4  24   606.32   617.92     6.90 o
  -1   4  24     4.82     2.10     1.55 <
   0   4  24    10.36    18.27     1.77 o
   1   4  24   843.29   847.22     8.18 o
   2   4  24   360.64   416.29     9.62 o
   3   4  24   232.07   254.72     5.67 o
   4   4  24   257.37   291.12     5.47 o
   5   4  24    67.82    53.13     2.88 o
  -5   5  24    45.63    45.18     3.09 o
  -4   5  24    36.09    36.12     2.27 o
  -3   5  24    34.08    28.02     2.37 o
  -2   5  24  1040.28  1157.04     9.82 o
  -1   5  24   340.55   337.40     5.29 o
   0   5  24     1.10     1.58     1.68 <
   1   5  24     0.84     6.71     1.74 o
   2   5  24   348.92   336.70     6.29 o
   3   5  24     0.02    -0.61     1.92 <
   4   5  24     1.83    11.18     1.58 o
  -4   6  24     0.40    -0.01     1.45 <
  -3   6  24     1.65     6.06     1.93 o
  -2   6  24     4.00     5.67     2.01 <
  -1   6  24    83.94    94.16     3.16 o
   0   6  24   568.45   540.50     6.05 o
   1   6  24   140.85   136.26     3.74 o
   2   6  24    10.48    12.42     1.99 o
   3   6  24    37.97    31.12     2.06 o
   4   6  24    64.14    67.23     3.11 o
  -4   7  24   219.52   235.15     6.89 o
  -3   7  24    28.31    20.61     1.87 o
  -2   7  24   205.77   189.73     4.40 o
  -1   7  24   266.51   273.73     5.28 o
   0   7  24     0.03     5.07     1.82 <
   1   7  24     6.98     6.36     1.48 o
   2   7  24     0.82     2.13     1.44 <
   3   7  24    58.59    41.62     2.15 o
  -3   8  24    12.38     6.42     2.86 <
  -2   8  24   103.51   111.01     3.64 o
  -1   8  24     0.12     1.44     2.07 <
   0   8  24     6.30    10.25     1.85 o
   1   8  24     0.04     0.22     1.57 <
   2   8  24   217.65   222.24     5.77 o
  -6   1  25     7.44     0.79     1.41 <
  -5   1  25    79.26    98.58     3.36 o
  -4   1  25   123.44   116.90     3.23 o
  -3   1  25   342.95   349.03     5.12 o
  -2   1  25   452.46   441.13     5.72 o
  -1   1  25    54.28    79.65     3.44 o
   0   1  25    24.63    16.97     2.33 o
   1   1  25     2.36     2.00     1.55 <
   2   1  25   419.76   413.18     6.41 o
   3   1  25    20.82    25.78     2.36 o
   4   1  25   507.87   528.91     6.66 o
   5   1  25   322.13   331.65     5.21 o
  -6   2  25    66.62    61.50     2.41 o
  -5   2  25    72.26    81.59     3.03 o
  -4   2  25    57.06    54.74     2.37 o
  -3   2  25   414.42   440.76     6.24 o
  -2   2  25     4.34     7.12     1.91 o
  -1   2  25   467.86   522.33     7.65 o
   0   2  25    25.33    22.85     2.23 o
   1   2  25   373.06   370.07     6.14 o
   2   2  25   795.54   891.29     9.98 o
   3   2  25     3.66     4.28     2.07 <
   4   2  25     1.97     0.79     2.04 <
   5   2  25    17.26    21.71     1.73 o
  -6   3  25     2.30     3.30     1.43 <
  -5   3  25    14.81    13.21     1.93 o
  -4   3  25   267.54   247.06     4.97 o
  -3   3  25   110.75   120.46     3.50 o
  -2   3  25   492.93   513.98     7.09 o
  -1   3  25   342.92   295.79     4.41 o
   0   3  25   652.43   658.99     6.27 o
   1   3  25     8.06     6.17     2.05 o
   2   3  25   293.70   327.71     7.53 o
   3   3  25   259.27   239.16     5.53 o
   4   3  25     4.63     6.95     1.93 o
   5   3  25    98.16    93.85     3.22 o
  -5   4  25    52.57    56.36     2.92 o
  -4   4  25    22.80    27.03     1.90 o
  -3   4  25    34.35    31.86     2.32 o
  -2   4  25   472.87   437.82     6.27 o
  -1   4  25    35.29    41.19     2.21 o
   0   4  25     0.94     4.82     1.58 o
   1   4  25    23.74    16.94     1.94 o
   2   4  25   664.70   655.83    10.50 o
   3   4  25    24.42    24.63     2.42 o
   4   4  25     0.26     1.14     1.67 <
  -5   5  25     1.84     2.71     1.72 <
  -4   5  25     7.06     7.48     1.65 o
  -3   5  25     6.57     6.89     1.69 o
  -2   5  25    13.08    17.53     2.04 o
  -1   5  25   447.75   411.42     5.81 o
   0   5  25   419.35   403.75     5.57 o
   1   5  25   198.10   181.84     4.24 o
   2   5  25     9.13     6.79     2.41 <
   3   5  25    63.16    49.97     2.71 o
   4   5  25   188.71   180.51     4.48 o
  -4   6  25     1.74     2.89     1.50 <
  -3   6  25   324.72   377.85     6.47 o
  -2   6  25    14.63    14.77     1.97 o
  -1   6  25    62.72    55.53     2.75 o
   0   6  25   766.71   750.16     7.28 o
   1   6  25   139.76   144.69     3.50 o
   2   6  25   182.66   163.62     4.63 o
   3   6  25    69.00    75.32     2.81 o
  -3   7  25    66.17    61.45     3.00 o
  -2   7  25   101.48    83.95     3.03 o
  -1   7  25    18.09    16.58     1.97 o
   0   7  25    89.86    90.12     3.01 o
   1   7  25   733.08   716.56     6.83 o
   2   7  25     3.47     1.85     1.44 <
   3   7  25     2.54     2.52     2.51 <
  -2   8  25     0.04     2.39     1.74 <
  -1   8  25    34.31    23.19     2.27 o
   0   8  25     1.60     2.67     1.50 <
   1   8  25    29.51    36.76     3.57 o
  -6   0  26   116.82   121.36     4.77 o
  -5   0  26   240.70   209.05     6.27 o
  -4   0  26    45.00    50.29     3.17 o
  -3   0  26    20.36    29.17     2.75 o
  -2   0  26   211.88   168.40     4.39 o
  -1   0  26   868.76   833.57    10.75 o
   0   0  26   580.10   541.43     9.68 o
   1   0  26   274.87   280.39     6.76 o
   2   0  26    54.51    58.81     3.96 o
   3   0  26   508.73   563.66     9.40 o
   4   0  26     4.52     9.04     3.25 <
   5   0  26     2.59     5.37     2.57 <
  -6   1  26     9.51     9.89     1.49 o
  -5   1  26     1.58     3.66     1.63 <
  -4   1  26     2.20     2.02     1.54 <
  -3   1  26    31.37    31.93     2.23 o
  -2   1  26   329.04   355.62     5.50 o
  -1   1  26   115.66    95.76     3.26 o
   0   1  26   388.33   406.03     5.99 o
   1   1  26   126.64   125.23     3.58 o
   2   1  26    39.74    44.81     2.80 o
   3   1  26   454.59   433.86     6.28 o
   4   1  26     7.35     7.68     2.08 o
   5   1  26    29.37    47.10     2.69 o
  -6   2  26    20.40    21.95     2.22 o
  -5   2  26    78.92    91.76     3.19 o
  -4   2  26   129.66   116.09     3.20 o
  -3   2  26    67.58    75.05     2.95 o
  -2   2  26   234.70   202.60     4.38 o
  -1   2  26     4.97     6.19     1.81 o
   0   2  26   282.74   266.45     4.76 o
   1   2  26    10.87     6.02     2.00 o
   2   2  26    51.65    49.31     3.21 o
   3   2  26    31.81    35.72     2.78 o
   4   2  26    22.52    33.69     2.68 o
   5   2  26     0.37     1.52     1.55 <
  -5   3  26    11.28    11.57     1.62 o
  -4   3  26     0.57     0.91     1.52 <
  -3   3  26   162.99   169.18     3.91 o
  -2   3  26     0.64     0.94     1.56 <
  -1   3  26    14.61    12.56     1.94 o
   0   3  26   159.93   147.68     3.83 o
   1   3  26   238.45   259.60     7.54 o
   2   3  26   210.67   254.11     5.92 o
   3   3  26   126.97   130.64     4.08 o
   4   3  26    71.53    75.88     3.22 o
  -5   4  26     1.41     1.16     1.38 <
  -4   4  26   225.15   232.92     4.38 o
  -3   4  26   334.61   343.08     5.47 o
  -2   4  26    10.25    14.69     1.84 o
  -1   4  26   210.55   219.62     4.20 o
   0   4  26    86.00    91.94     2.75 o
   1   4  26   467.20   438.11     7.09 o
   2   4  26    63.66    67.25     3.61 o
   3   4  26     1.24    -1.27     1.58 <
   4   4  26     7.66    12.56     1.61 o
  -5   5  26     4.62     2.83     1.81 <
  -4   5  26   121.38   132.86     3.62 o
  -3   5  26   243.07   255.10     5.15 o
  -2   5  26   120.33   111.42     3.75 o
  -1   5  26     7.79    16.21     1.93 o
   0   5  26    54.66    67.66     2.68 o
   1   5  26    80.09    62.89     2.93 o
   2   5  26   166.93   138.24     4.15 o
   3   5  26    82.93    91.83     3.49 o
   4   5  26    16.28    33.44     2.14 o
  -4   6  26    59.63    57.04     2.95 o
  -3   6  26   115.19    94.35     3.17 o
  -2   6  26    47.48    36.53     2.24 o
  -1   6  26    92.88   101.15     3.20 o
   0   6  26    51.58    62.84     2.56 o
   1   6  26   206.43   197.00     4.05 o
   2   6  26     7.05     3.33     1.72 <
   3   6  26    81.53    75.65     2.59 o
  -3   7  26     3.69     0.96     1.60 <
  -2   7  26    14.63    16.54     1.99 o
  -1   7  26     3.95     8.43     1.72 o
   0   7  26     6.44     6.59     1.49 o
   1   7  26    58.65    49.45     2.35 o
   2   7  26   488.73   506.82     6.99 o
  -1   8  26     0.03     4.16     1.77 <
   0   8  26    62.37    58.31     3.27 o
  -6   1  27     2.86    -3.44     1.86 <
  -5   1  27    75.48    79.09     3.22 o
  -4   1  27   242.12   257.05     4.70 o
  -3   1  27    76.88    87.02     3.22 o
  -2   1  27   189.90   202.07     4.05 o
  -1   1  27    14.17    15.59     1.90 o
   0   1  27    32.28    48.91     2.42 o
   1   1  27   106.22   109.53     3.40 o
   2   1  27   103.03   111.27     4.19 o
   3   1  27    23.82    27.66     2.30 o
   4   1  27    89.03    83.87     3.47 o
   5   1  27    32.55    38.69     2.92 o
  -5   2  27    60.26    57.84     3.06 o
  -4   2  27     0.02    -0.16     1.39 <
  -3   2  27    72.98    72.62     2.83 o
  -2   2  27   335.30   297.89     5.25 o
  -1   2  27   186.07   168.35     3.80 o
   0   2  27   665.86   670.01     8.13 o
   1   2  27   490.95   496.62     8.13 o
   2   2  27   132.11   132.58     4.84 o
   3   2  27    14.99    18.45     2.22 o
   4   2  27   108.12   108.11     3.69 o
  -5   3  27    60.56    57.80     2.51 o
  -4   3  27   154.74   161.20     3.86 o
  -3   3  27    19.55    24.65     2.02 o
  -2   3  27     3.03     5.10     1.61 o
  -1   3  27   176.29   190.83     4.10 o
   0   3  27     0.02    -0.89     1.71 <
   1   3  27   262.88   257.38     7.43 o
   2   3  27    54.65    51.64     3.58 o
   3   3  27    14.81    18.59     1.99 o
   4   3  27    89.96   119.50     3.27 o
  -5   4  27   140.82   136.83     4.72 o
  -4   4  27    49.18    44.48     2.29 o
  -3   4  27   218.02   221.07     4.39 o
  -2   4  27    53.88    62.25     2.90 o
  -1   4  27     7.95    11.90     1.89 o
   0   4  27     0.78     4.63     2.21 <
   1   4  27    64.09    49.55     3.15 o
   2   4  27    57.98    54.00     3.21 o
   3   4  27     4.87     3.08     1.82 <
   4   4  27     0.11    -0.28     1.75 <
  -4   5  27   124.05   117.33     4.21 o
  -3   5  27   329.88   379.23     6.03 o
  -2   5  27     2.42     2.21     1.65 <
  -1   5  27    29.68    24.71     2.02 o
   0   5  27     0.21     1.59     1.64 <
   1   5  27    91.68    86.04     3.66 o
   2   5  27   169.07   161.85     4.22 o
   3   5  27    45.88    52.57     2.41 o
  -4   6  27    56.66    67.61     5.46 o
  -3   6  27   494.05   472.05     6.48 o
  -2   6  27     0.09     3.00     1.64 <
  -1   6  27    19.57    25.51     1.97 o
   0   6  27   125.46   125.50     3.12 o
   1   6  27    26.67    39.64     2.64 o
   2   6  27   116.56   127.70     3.39 o
   3   6  27   109.24   124.41     3.91 o
  -2   7  27     2.69     0.48     1.66 <
  -1   7  27     6.11     6.94     1.85 o
   0   7  27     1.30     2.63     1.40 <
   1   7  27     3.40     4.04     1.52 <
   2   7  27    52.34    42.16     5.17 o
  -5   0  28    47.18    52.66     3.64 o
  -4   0  28   608.57   576.11    10.17 o
  -3   0  28   405.20   384.58     7.62 o
  -2   0  28   303.35   335.99     6.95 o
  -1   0  28   113.55    72.34     3.57 o
   0   0  28    14.53    13.67     3.54 o
   1   0  28    12.45     3.89     2.84 <
   2   0  28  1279.76  1291.05    15.10 o
   3   0  28   119.62   109.71     4.79 o
   4   0  28     8.30     2.75     2.40 <
  -5   1  28    11.48     5.10     1.58 o
  -4   1  28     6.88     8.22     1.69 o
  -3   1  28    90.46    92.09     2.85 o
  -2   1  28     2.01     4.87     1.61 o
  -1   1  28   137.00   104.97     3.23 o
   0   1  28   177.00   183.14     3.88 o
   1   1  28   171.73   158.47     4.52 o
   2   1  28   111.96   102.79     3.66 o
   3   1  28    52.48    56.86     2.64 o
   4   1  28     3.32     1.90     1.76 <
  -5   2  28    56.80    57.33     2.53 o
  -4   2  28     0.03     2.17     1.33 <
  -3   2  28    37.05    29.69     2.03 o
  -2   2  28   294.41   276.21     4.76 o
  -1   2  28     0.54     0.84     1.73 <
   0   2  28    39.62    28.84     2.37 o
   1   2  28    13.89     6.49     2.42 <
   2   2  28     7.89     8.64     2.32 o
   3   2  28    10.50     5.46     1.94 <
   4   2  28     0.41     1.90     1.59 <
  -5   3  28     4.08     7.53     1.44 o
  -4   3  28   129.00   129.56     3.33 o
  -3   3  28    24.13    27.08     2.07 o
  -2   3  28    62.11    64.20     2.59 o
  -1   3  28   108.01   125.50     3.45 o
   0   3  28     0.05     4.21     1.81 <
   1   3  28    27.15    31.20     2.98 o
   2   3  28   192.92   207.80     6.78 o
   3   3  28     2.12     5.09     1.88 <
   4   3  28    38.30    39.79     2.42 o
  -4   4  28     3.26     7.79     1.50 o
  -3   4  28  1216.45  1310.43    10.35 o
  -2   4  28    19.05    17.52     2.01 o
  -1   4  28    50.71    60.92     2.57 o
   0   4  28     0.08    -0.03     2.27 <
   1   4  28    28.95    28.18     2.87 o
   2   4  28   188.02   172.24     4.32 o
   3   4  28    41.56    35.64     2.37 o
   4   4  28    10.62    12.73     2.70 o
  -4   5  28     0.75     1.72     1.77 <
  -3   5  28     0.01     3.22     1.50 <
  -2   5  28    18.05    22.82     2.04 o
  -1   5  28     0.51     1.41     1.71 <
   0   5  28   129.14    99.78     3.30 o
   1   5  28   159.41   160.42     4.37 o
   2   5  28    49.47    57.46     2.94 o
   3   5  28    43.03    45.00     2.10 o
  -3   6  28    81.25    67.26     2.92 o
  -2   6  28   119.87   107.92     3.52 o
  -1   6  28    30.41    34.11     2.29 o
   0   6  28    11.56    11.44     1.85 o
   1   6  28    39.68    44.40     2.53 o
   2   6  28    12.23     8.46     1.52 o
  -2   7  28    25.84    24.58     3.04 o
  -1   7  28    27.20    29.94     3.19 o
   0   7  28    34.13    37.28     2.68 o
   1   7  28    11.20    13.04     2.73 o
  -5   1  29   143.01   143.68     3.93 o
  -4   1  29    73.50    77.62     2.63 o
  -3   1  29    12.63     3.69     1.37 <
  -2   1  29  1157.25  1145.88     9.86 o
  -1   1  29    18.56    11.20     1.73 o
   0   1  29     5.64     7.29     1.99 o
   1   1  29   259.37   283.43     8.56 o
   2   1  29   158.11   173.09     4.70 o
   3   1  29    22.81    15.41     2.02 o
   4   1  29   100.95    89.05     3.20 o
  -5   2  29     9.30     4.48     1.27 o
  -4   2  29    59.89    54.51     2.07 o
  -3   2  29    15.04    17.87     1.82 o
  -2   2  29    15.04    18.62     1.83 o
  -1   2  29    37.49    32.79     2.19 o
   0   2  29    16.90    20.85     2.27 o
   1   2  29   111.53   116.50     4.09 o
   2   2  29    13.80    14.06     2.82 o
   3   2  29   213.71   221.60     4.95 o
   4   2  29   118.42   116.04     3.92 o
  -5   3  29     2.69    -1.03     1.77 <
  -4   3  29   228.21   205.21     3.39 o
  -3   3  29    35.96    32.32     2.05 o
  -2   3  29   327.38   309.06     5.33 o
  -1   3  29   163.88   172.33     4.30 o
   0   3  29   487.48   487.89     6.51 o
   1   3  29    19.29    14.21     2.13 o
   2   3  29     1.71     1.19     2.51 <
   3   3  29    93.56    86.77     3.53 o
   4   3  29    32.65    43.54     3.04 o
  -4   4  29    92.89    76.82     3.00 o
  -3   4  29     0.72     2.92     1.55 <
  -2   4  29    36.76    29.21     2.31 o
  -1   4  29    40.48    39.36     2.52 o
   0   4  29    88.01    74.95     3.70 o
   1   4  29    42.76    41.07     3.03 o
   2   4  29     1.49     1.30     2.08 <
   3   4  29     0.01     1.74     1.47 <
  -4   5  29    43.07    45.83     4.71 o
  -3   5  29   253.89   245.09     4.80 o
  -2   5  29     4.21     3.54     2.08 <
  -1   5  29   113.04   113.86     3.89 o
   0   5  29    22.24    22.96     2.29 o
   1   5  29   113.60    89.57     3.00 o
   2   5  29     4.40     6.95     1.67 o
   3   5  29   126.49   148.66     4.83 o
  -3   6  29    58.33    54.86     5.35 o
  -2   6  29    87.10    91.14     3.45 o
  -1   6  29    23.65    13.76     2.13 o
   0   6  29   152.61   152.41     4.08 o
   1   6  29    26.99    27.22     1.78 o
   2   6  29    30.99    34.89     2.43 o
  -5   0  30    80.06    68.97     4.37 o
  -4   0  30    28.90    35.94     3.31 o
  -3   0  30    10.01    12.03     2.45 o
  -2   0  30   161.80   176.31     5.53 o
  -1   0  30   516.94   528.24     9.20 o
   0   0  30   615.90   560.20    10.69 o
   1   0  30    70.60    59.89     7.55 o
   2   0  30  1194.02  1196.62    15.44 o
   3   0  30    89.84    78.82     5.48 o
   4   0  30    12.97     9.37     3.60 <
  -5   1  30     0.17     4.35     1.66 <
  -4   1  30   192.84   188.90     3.79 o
  -3   1  30    86.10    83.62     3.00 o
  -2   1  30     0.02     1.11     1.58 <
  -1   1  30     1.47     3.15     1.64 <
   0   1  30    16.35     8.46     2.11 o
   1   1  30   146.94   151.25     6.27 o
   2   1  30     5.62     8.69     1.98 o
   3   1  30     0.21    -2.35     2.04 <
   4   1  30    29.77    29.47     3.31 o
  -4   2  30    92.85    90.91     2.67 o
  -3   2  30   190.78   202.29     3.69 o
  -2   2  30    70.40    63.99     2.58 o
  -1   2  30     3.09     4.52     1.83 <
   0   2  30   105.32   113.10     3.63 o
   1   2  30     0.69    -1.17     2.58 <
   2   2  30   152.83   154.63     5.44 o
   3   2  30    47.22    40.41     2.57 o
  -4   3  30    46.21    44.20     1.78 o
  -3   3  30    91.10    83.11     2.41 o
  -2   3  30    46.55    44.08     2.43 o
  -1   3  30    12.02     4.16     1.82 <
   0   3  30   172.51   150.62     5.06 o
   1   3  30    87.07    79.45     3.29 o
   2   3  30    92.59    76.48     3.60 o
   3   3  30     6.20    13.49     1.91 o
  -4   4  30   161.45   182.16     5.39 o
  -3   4  30   355.74   385.23     6.08 o
  -2   4  30     0.63     0.34     1.85 <
  -1   4  30    71.57    58.39     2.99 o
   0   4  30   658.76   680.68     9.65 o
   1   4  30   336.48   310.76     5.65 o
   2   4  30   127.49   132.22     4.18 o
   3   4  30    35.66    33.05     2.13 o
  -3   5  30     2.67     3.83     1.69 <
  -2   5  30    10.19    14.04     2.00 o
  -1   5  30    12.58     9.78     2.07 o
   0   5  30    50.87    53.47     3.04 o
   1   5  30     0.79    -0.79     1.49 <
   2   5  30     1.27     0.61     1.52 <
  -2   6  30    13.17     8.65     1.86 o
  -1   6  30    15.29    23.20     2.72 o
   0   6  30    26.31    21.48     2.37 o
   1   6  30    38.59    35.50     2.16 o
  -4   1  31     1.31     4.85     1.25 o
  -3   1  31     4.46     3.99     1.33 o
  -2   1  31   123.74   111.32     3.19 o
  -1   1  31     7.00     0.56     1.70 <
   0   1  31    85.46   103.54     4.54 o
   1   1  31   446.09   409.03     9.24 o
   2   1  31    18.12    15.89     2.35 o
   3   1  31    65.52    72.76     3.32 o
  -4   2  31    17.03    16.44     1.49 o
  -3   2  31   454.87   454.40     5.26 o
  -2   2  31     9.58     8.79     1.60 o
  -1   2  31     9.16    10.45     1.86 o
   0   2  31    23.23    26.05     2.54 o
   1   2  31   164.99   161.45     6.19 o
   2   2  31   232.58   232.84     6.01 o
   3   2  31   103.56    92.67     3.63 o
  -4   3  31   102.81   101.86     4.16 o
  -3   3  31     1.13    -1.00     1.22 <
  -2   3  31    71.74    89.83     2.92 o
  -1   3  31     2.07     1.03     1.56 <
   0   3  31   147.75   126.57     4.07 o
   1   3  31    52.80    58.89     4.04 o
   2   3  31   104.38   102.44     3.64 o
   3   3  31   131.85   133.18     4.02 o
  -3   4  31    17.85    16.75     1.73 o
  -2   4  31    11.91    11.87     1.76 o
  -1   4  31     0.47     0.15     1.86 <
   0   4  31    30.66    27.59     3.04 o
   1   4  31     0.02    -3.59     1.75 <
   2   4  31     1.94    -0.31     1.61 <
  -3   5  31     0.72     5.17     1.96 <
  -2   5  31     7.75     7.63     1.75 o
  -1   5  31     4.87     4.27     2.40 <
   0   5  31    58.52    70.27     3.47 o
   1   5  31     7.79    10.60     1.79 o
  -4   0  32     2.46     4.35     2.11 <
  -3   0  32     6.68     3.85     2.06 <
  -2   0  32    26.46    34.87     3.33 o
  -1   0  32     0.97    -2.33     2.18 <
   0   0  32     9.18    10.05     3.01 o
   1   0  32   643.55   687.86    14.03 o
   2   0  32     8.77    16.89     4.68 o
   3   0  32     4.34    -1.27     3.29 <
  -4   1  32   130.34   133.94     3.40 o
  -3   1  32    11.46    10.42     1.46 o
  -2   1  32   284.35   276.37     4.73 o
  -1   1  32    25.50    29.92     2.45 o
   0   1  32     4.36    10.63     2.39 o
   1   1  32     9.48    13.22     3.44 o
   2   1  32    94.10    72.92     3.88 o
   3   1  32     9.66    22.40     4.41 o
  -4   2  32    12.65     9.59     1.59 o
  -3   2  32    71.68    73.87     2.50 o
  -2   2  32    19.60    13.81     1.62 o
  -1   2  32    17.99    17.89     1.97 o
   0   2  32     0.64    -2.59     2.78 <
   1   2  32     1.96     3.21     2.10 <
   2   2  32    81.02    61.13     3.15 o
  -3   3  32    20.77    27.26     1.75 o
  -2   3  32    94.68   105.16     2.87 o
  -1   3  32    17.47    14.61     1.83 o
   0   3  32    51.90    41.70     2.80 o
   1   3  32   162.75   129.93     4.11 o
   2   3  32    99.68    95.14     4.30 o
  -3   4  32   174.95   179.76     4.52 o
  -2   4  32    23.93    34.10     2.44 o
  -1   4  32   121.81   110.56     4.31 o
   0   4  32   142.40   153.39     4.28 o
   1   4  32     1.12     4.56     2.09 <
   2   4  32    48.05    50.82     2.70 o
  -2   5  32     7.63     6.41     1.63 o
  -1   5  32     1.39     1.95     1.96 <
   0   5  32     8.14     5.43     1.44 o
   1   5  32    26.44    11.61     2.45 o
  -3   1  33     3.46     2.71     1.23 <
  -2   1  33    70.68    51.42     2.21 o
  -1   1  33    47.52    40.41     2.46 o
   0   1  33     7.35     0.83     3.06 <
   1   1  33     0.05     5.86     1.76 o
   2   1  33     1.03     1.49     2.69 <
  -3   2  33   300.26   308.24     4.66 o
  -2   2  33    24.34    28.68     2.22 o
  -1   2  33   131.53   112.83     4.07 o
   0   2  33   384.98   404.87    11.40 o
   1   2  33    81.56    75.78     3.46 o
   2   2  33   251.96   218.15     4.94 o
  -3   3  33    29.33    34.54     2.33 o
  -2   3  33     5.17     2.40     1.37 <
  -1   3  33    57.62    66.40     3.54 o
   0   3  33     5.22     3.95     2.86 <
   1   3  33    70.25    74.43     3.36 o
   2   3  33     0.01    -3.68     3.78 <
  -2   4  33     0.01    -1.71     1.74 <
  -1   4  33    25.41    16.01     2.53 o
   0   4  33     7.69     8.30     2.85 <
   1   4  33    41.87    36.51     3.52 o
  -3   0  34   176.56   167.84     4.55 o
  -2   0  34    40.65    44.58     3.02 o
  -1   0  34    60.95    53.08     4.93 o
   0   0  34    26.97    16.42     5.00 o
   1   0  34    24.54    16.42     3.64 o
  -3   1  34   127.25   132.40     3.32 o
  -2   1  34    24.35    31.26     1.97 o
  -1   1  34    59.43    55.18     2.73 o
   0   1  34   155.65   140.06     5.44 o
   1   1  34   329.73   265.96     6.19 o
  -3   2  34   137.92   132.12     5.57 o
  -2   2  34     0.19    -1.93     1.43 <
  -1   2  34    92.63    90.20     3.42 o
   0   2  34    15.18    15.99     3.20 o
   1   2  34    86.83    71.68     4.53 o
  -2   3  34   149.57   149.08     6.07 o
  -1   3  34    72.29    85.45     5.22 o
   0   3  34     1.94     0.34     2.38 <
   1   3  34   150.21   143.74     5.92 o
  -1   4  34    59.88    57.71     5.63 o
   0   4  34    15.84    12.02     2.60 o
  -2   1  35    17.10    11.89     1.50 o
  -1   1  35     1.96     9.40     2.10 o
   0   1  35     5.55     0.12     2.49 <
  -2   2  35     1.38    -3.66     1.46 <
  -1   2  35   129.40   130.44     4.79 o
   0   2  35   213.63   188.85     6.74 o
  -1   0  36     0.87     1.82     2.99 <
  -1   1  36     5.71     5.28     2.18 <
